# Supplementary material for: The prevalence and risk factors of dyslipidemia in different diabetic progression stages among middle-aged and elderly populations in China
Source: PLoS One. 2018 Oct 16;13(10):e0205709. doi: 10.1371/journal.pone.0205709 (PMC6191112; doi:10.1371/journal.pone.0205709)
Supplement: S1 Table — (XLSX) [file pone.0205709.s001.xlsx]

## Sheet: analysis data
site	type	WC_weight	preDM_DM1	preDM_DM	age	h11	A2	FPG	OGTT	A1C	H7	hight	weight	SB	DB	tc	tg	LDL	hdl_c	Area	Income	Education	BMI	smoking	drinking	physical	PAL_analysis2	Drink_analysis	alcohol_analysis	mixed_dys	preDM_DM2
110102	1	3561.23	2	2	79.2	1101020343	1	12.14	0	#NULL!	110.2	160.1	83.6	130	76.6667	3.92	1.7	2.34727	0.8	1	3	5	32.6155	2	2	1	3	0	0	1	2
110102	1	6934.34	0	0	51.7	1101020354	1	5.86	3.28	#NULL!	83.5	173.4	74.5	135.333	81.3333	3.68	0.75	2.23909	1.1	1	2	5	24.7775	2	1	1	2	1	1	0	0
110102	1	4603.32	0	0	50.7	1101020325	2	5.45	0	#NULL!	68.2	160.8	54.2	98.6667	70	3.69	0.41	2.68364	0.82	1	2	4	20.9617	2	2	1	3	0	0	1	0
110102	1	3205.14	0	0	61.1	1101020373	1	6.02	6.44	#NULL!	71.2	170.1	56.2	110	72.6667	4.57	0.65	2.59455	1.68	1	3	5	19.4235	2	1	1	2	1	1	0	0
110102	1	2439.65	2	2	61.7	1101020353	2	7.93	0	#NULL!	90.5	159.1	70.5	140.667	89.3333	4.44	1.89	2.67091	0.91	1	3	4	27.8515	2	2	1	1	0	0	1	2
110102	1	3407.78	0	0	57.4	1101020344	2	5.71	6.12	#NULL!	81.5	156.1	53.7	98	75.3333	4.85	2.66	2.75091	0.89	1	3	4	22.0378	2	1	1	2	1	1	1	0
110102	1	2738.94	0	0	69	1101020351	2	5.58	6.48	#NULL!	81.5	151.6	58.8	120.667	79.3333	4.2	0.83	2.73273	1.09	1	2	4	25.5846	2	2	1	3	0	0	0	0
110102	1	2997.76	0	0	68.9	1101020350	1	5.55	5.95	#NULL!	85.3	159.7	61.2	140	85.3333	4.15	1.02	2.68636	1	1	2	4	23.9962	2	2	1	2	0	0	1	0
110102	1	3407.78	1	1	56	1101020376	2	6.28	8.55	#NULL!	84.2	158.1	63.3	117.333	79.3333	6.31	2.23	4.30636	0.99	1	2	5	25.3244	2	2	1	2	0	0	1	1
110102	1	3205.14	2	2	64	1101020380	1	5.55	10.07	#NULL!	94.2	167.8	67.9	140.667	89.3333	3.57	1.56	1.92091	0.94	1	3	5	24.1149	2	1	1	2	1	1	1	2
110102	1	3407.78	2	2	59.4	1101020379	2	7.4	0	#NULL!	92.4	163.9	76.6	118	77.3333	3.75	0.82	2.29727	1.08	1	3	3	28.5148	2	2	1	3	0	0	0	2
110102	1	2528.72	0	0	74.2	1101020356	2	5.54	7.12	#NULL!	82.3	152.2	58	142.667	62.6667	4.69	1.06	3.21818	0.99	1	2	3	25.0379	2	2	1	3	0	0	1	0
110102	1	4659.09	0	0	48.6	1101020355	2	5.62	5.14	#NULL!	67.4	158	52.9	114.667	66.6667	4.42	0.76	2.41455	1.66	1	2	5	21.1905	2	2	1	2	0	0	0	0
110102	1	4659.09	0	0	49	1101020349	2	5.42	0	#NULL!	81.2	159.5	63.3	114	66	5.01	1.05	3.24273	1.29	1	3	4	24.8818	2	1	1	3	1	1	0	0
110102	1	8668.13	0	0	47.8	1101020348	1	6.02	0	#NULL!	75.6	172.7	55.6	113.333	84.6667	4.43	1.42	2.26455	1.52	1	3	4	18.6419	1	1	2	3	1	2	0	0
110102	1	2528.72	0	0	71.9	1101020365	2	5.69	7.16	#NULL!	89.5	156.7	71.8	144.667	73.3333	5.17	0.83	3.60273	1.19	1	3	4	29.2406	2	1	1	3	1	1	0	0
110102	1	2528.72	0	0	73.6	1101020368	2	6.07	7.09	#NULL!	77.5	144.7	51.5	96.6667	61.3333	5.71	0.88	3.87	1.44	1	2	5	24.5963	2	2	1	3	0	0	0	0
110102	1	3135.92	1	1	73.8	1101020369	1	6.54	7.39	#NULL!	85.2	157.2	67.5	94.6667	62.6667	6.56	1.49	4.92273	0.96	1	2	5	27.3148	2	1	1	1	1	1	1	1
110102	1	3561.23	0	0	78	1101020367	1	5.66	5.78	#NULL!	83.2	167.6	60	116.667	70.6667	5.26	1.48	3.17727	1.41	1	1	5	21.3601	1	1	1	3	1	1	0	0
110102	1	3491	1	1	75.9	1101020358	2	5.46	8.31	#NULL!	68.3	145.5	47.7	143.333	66	6.39	1.79	4.52636	1.05	1	1	4	22.5316	2	2	1	2	0	0	1	1
110102	1	3135.92	2	2	72.2	1101020360	1	6.01	7.04	#NULL!	86.1	162.2	67.5	142.667	80.6667	4.59	0.95	3.18818	0.97	1	3	5	25.6568	2	1	1	2	1	1	1	2
110102	1	2528.72	1	1	70.2	1101020357	2	6.06	7.82	#NULL!	78.2	153.1	51	134.667	79.3333	4.16	1.56	2.51091	0.94	1	3	4	21.758	2	1	1	2	1	1	1	1
110102	1	2738.94	1	1	68.8	1101020272	2	6.16	8.27	#NULL!	93.8	149.4	64.8	146.667	77.3333	7.21	1.95	4.93364	1.39	1	2	4	29.0318	2	2	1	3	0	0	1	1
110102	1	3135.92	1	1	71.5	1101020335	1	6.13	10.24	#NULL!	87.3	170.4	69.5	110.667	58.6667	5.65	1.44	3.96545	1.03	1	3	5	23.9357	2	2	1	3	0	0	1	1
110102	1	2439.65	3	3	60.4	1101020271	2	7.28	8.71	#NULL!	71.6	156.9	51.6	114	70	6.85	1.56	4.99091	1.15	1	2	3	20.9606	2	2	1	3	0	0	1	2
110102	1	2528.72	2	2	74	1101020352	2	8.39	0	#NULL!	82.2	155.5	57.8	137.333	84	5.3	3.88	2.65636	0.88	1	2	5	23.9038	2	1	1	3	0	0	1	2
110102	1	3135.92	0	0	71.5	1101020274	1	6	4.5	#NULL!	92.6	176.4	71.3	128	85.3333	5.37	1.93	3.44273	1.05	1	3	5	22.9135	2	1	1	2	1	1	0	0
110102	1	2738.94	3	3	68.9	1101020273	2	8.67	8.24	#NULL!	94.6	150.1	69	134.667	96	6.81	1.85	4.67909	1.29	1	3	5	30.6258	2	2	1	3	0	0	1	2
110102	1	2439.65	0	0	64.4	1101020371	2	5.71	7.33	#NULL!	97.7	159	75	119.333	62.6667	4.17	0.69	2.69636	1.16	1	2	3	29.6665	2	2	1	3	0	0	0	0
110102	1	4659.09	0	0	49.6	1101020327	2	3.89	0	#NULL!	76.4	157.9	59.6	104	64	4.86	1.16	3.32273	1.01	1	3	4	23.9046	2	2	1	3	0	0	1	0
110102	1	2528.72	1	1	74.1	1101020340	2	5.81	8.4	#NULL!	96.5	148.1	64.5	120	80.6667	4.28	1.12	2.85091	0.92	1	#NULL!	1	29.4069	2	2	1	2	0	0	1	1
110102	1	6934.34	2	2	51.8	1101020324	1	6.47	0	#NULL!	91.2	159.4	69.7	116.667	79.3333	4.62	0.73	3.15818	1.13	1	1	5	27.4319	2	1	1	3	1	1	0	2
110102	1	3205.14	0	0	63.1	1101020269	1	5.63	5.73	#NULL!	96.5	167.3	82	146	87.3333	5.54	1.98	3.69	0.95	1	2	3	29.2969	2	2	1	3	0	0	1	0
110102	1	2738.94	0	0	65.8	1101020270	2	5.55	6.55	#NULL!	87.8	145.2	61.3	118.667	70	6.14	1.69	4.41182	0.96	1	2	5	29.0755	2	2	1	3	0	0	1	0
110102	1	4659.09	2	2	47.8	1101020328	2	5.33	0	#NULL!	99.3	162	81.1	134	88.6667	5.44	1.81	3.56727	1.05	1	2	4	30.9023	2	2	1	4	0	0	0	2
110102	1	8668.13	2	2	48.4	1101020329	1	5.41	0	#NULL!	102.2	184.1	94.5	118.667	86.6667	3.92	2.15	1.88273	1.06	1	2	4	27.882	1	1	1	3	0	0	0	2
110102	1	4603.32	1	1	50.5	1101020372	2	6.14	9.33	#NULL!	80.1	154.5	55	145.333	89.3333	6.24	2.71	4.06818	0.94	1	3	4	23.0412	2	2	1	3	0	0	1	1
110102	1	2439.65	0	0	61.8	1101020345	2	5.57	5.46	#NULL!	79.6	163.1	69.3	137.333	83.3333	4.96	0.55	3.29	1.42	1	3	3	26.0511	2	2	1	3	0	0	0	0
110102	1	2997.76	3	3	68.2	1101020346	1	7.5	5.86	#NULL!	79.2	161.4	59	118	76.6667	4.48	1.69	2.97182	0.74	1	3	5	22.6488	2	2	1	3	0	0	1	2
110102	1	3491	1	1	75.3	1101020333	2	6.9	7.74	#NULL!	89.2	157.3	65.8	130	50.6667	5.5	2.28	3.60364	0.86	1	3	3	26.5931	2	2	1	3	0	0	1	1
110102	1	3205.14	0	0	62.7	1101020334	1	6.06	6.32	#NULL!	74.1	177.4	58.6	102.667	73.3333	4.79	1.44	2.61545	1.52	1	2	4	18.6205	2	2	1	2	0	0	0	0
110102	1	3407.78	0	0	59.8	1101020341	2	5.99	6.26	#NULL!	99.9	164.6	86.9	121.333	80.6667	6.11	3.81	3.44818	0.93	1	3	5	32.0745	2	1	1	2	1	1	1	0
110102	1	5399.78	1	1	57.9	1101020342	1	6.97	10.67	#NULL!	91	163.1	70.3	121.333	81.3333	5.68	1.77	3.99545	0.88	1	3	5	26.427	1	2	1	2	0	0	1	1
110102	1	3407.78	1	1	57.8	1101020370	2	6.11	4.2	#NULL!	79.7	157	57.3	110.667	66	6.71	2.06	4.49364	1.28	1	2	3	23.2464	2	2	1	3	0	0	1	1
110102	1	2439.65	1	1	60.4	1101020377	2	5.71	8.26	#NULL!	86.3	153.1	56.5	111.333	57.3333	5.18	2.1	3.35545	0.87	1	3	5	24.1045	1	2	1	3	0	0	1	1
110102	1	2997.76	2	2	69.9	1101020359	1	8.94	0	#NULL!	88.7	167.9	68.2	128.667	78	4.85	2.83	2.68364	0.88	1	3	5	24.1926	1	1	1	2	1	1	1	2
110102	1	3407.78	1	1	59.6	1101020338	2	6.68	7.98	#NULL!	85.3	165.3	75.1	111.333	73.3333	5.85	2.41	3.85455	0.9	1	2	3	27.4849	2	2	1	3	0	0	1	1
110102	1	2738.94	3	3	67.7	1101020276	2	7.83	14.04	#NULL!	74.8	159	52.1	96	65.3333	3.65	0.74	2.29364	1.02	1	3	3	20.6084	2	2	1	3	0	0	1	2
110102	1	2439.65	0	0	60.7	1101020364	2	5.49	7.01	#NULL!	74.1	153.1	55.6	120	80.6667	4.29	0.83	2.68273	1.23	1	3	3	23.7205	2	1	1	3	1	1	0	0
110102	1	3561.23	3	3	83.5	1101020337	1	7.32	11.54	#NULL!	86.4	163.4	62.3	123.333	59.3333	3.6	0.71	2.16727	1.11	1	3	4	23.3337	2	2	1	1	0	0	0	2
110102	1	3491	1	1	76.3	1101020336	2	6.19	6.36	#NULL!	88.6	161.2	66.9	112.667	70	5.98	1.14	4.25182	1.21	1	3	5	25.7452	2	1	1	3	1	1	1	1
110102	1	2439.65	3	3	64.6	1101020339	2	8.19	5.84	#NULL!	83.2	154.2	63.6	130.667	76.6667	5.62	1.31	3.93455	1.09	1	3	4	26.7478	2	1	1	2	1	1	0	2
110102	1	2249.37	1	1	65.6	1101020055	2	6.64	8.59	#NULL!	89.2	152	64.6	115.333	70	5.06	0.62	3.60818	1.17	1	2	5	27.9605	2	2	1	3	0	0	0	1
110102	1	3780.5	1	1	53.3	1101020079	2	6.36	5.68	#NULL!	88.7	159.8	77.5	88	58	4.39	1.6	2.69273	0.97	1	2	4	30.3493	2	2	1	3	0	0	1	1
110102	1	2249.37	0	0	65.8	1101020078	2	5.83	6.45	#NULL!	81.4	150	57.1	132	70.6667	5.35	1.47	3.65182	1.03	1	2	4	25.3778	2	2	1	3	0	0	1	0
110102	1	2461.93	0	0	67.1	1101020077	1	5.82	4.58	#NULL!	86.3	171.1	70.8	128.667	69.3333	5.29	0.63	3.65364	1.35	1	2	4	24.1843	2	1	1	2	1	1	0	0
110102	1	2798.66	0	0	56.6	1101020029	2	5.13	5.46	#NULL!	68.5	154.1	53.6	114	68	4.79	0.82	3.45727	0.96	1	2	4	22.5715	2	2	1	3	0	0	1	0
110102	1	4434.6	0	0	57.4	1101020048	1	5.31	5.98	#NULL!	96.6	170.1	79.5	130	80.6667	3.39	1.1	2.09	0.8	1	2	4	27.4763	2	1	1	3	1	1	1	0
110102	1	2632.24	1	1	60.4	1101020054	1	6.43	5.78	#NULL!	94.1	159.5	66.9	108	73.3333	5.04	1.31	3.47455	0.97	1	3	3	26.2969	1	1	1	1	1	1	1	1
110102	1	2798.66	1	1	59.8	1101020053	2	6.71	5.92	#NULL!	97.1	152.9	76.4	122	74.6667	4.38	1.6	2.79273	0.86	1	3	3	32.6797	2	2	1	1	0	0	1	1
110102	1	2575.4	0	0	73.4	1101020065	1	5.8	5.83	#NULL!	88.1	161.2	65	111.333	66	4.04	1.18	2.66364	0.84	1	1	5	25.014	2	1	1	2	1	1	1	0
110102	1	2249.37	0	0	69.3	1101020066	2	5.66	5.82	#NULL!	79.9	157	58.5	132.667	70	5.02	1.41	3.36909	1.01	1	1	5	23.7332	2	1	1	2	1	1	1	0
110102	1	2076.73	0	0	72.9	1101020052	2	5.78	5.62	#NULL!	82.1	158.2	61.6	141.333	69.3333	5.72	1.18	3.85364	1.33	1	3	3	24.6132	2	2	1	2	0	0	0	0
110102	1	2924.68	2	2	79.5	1101020051	1	5.61	0	#NULL!	92.2	167.2	70.5	144	76	3.15	0.6	1.88727	0.99	1	3	5	25.2183	1	1	1	1	1	1	1	2
110102	1	2461.93	0	0	65.6	1101020044	1	5.71	7.34	#NULL!	96.4	160	72.3	120	80.6667	5.65	1.66	3.92545	0.97	1	2	4	28.2422	2	2	1	3	0	0	1	0
110102	1	2003.58	1	1	62.8	1101020043	2	6.23	7.85	#NULL!	78.4	151.5	54.5	130.667	74.6667	5.98	1.66	4.00545	1.22	1	2	4	23.7449	2	2	1	3	0	0	0	1
110102	1	2003.58	0	0	62.8	1101020091	2	6.05	5.64	#NULL!	79.4	150.6	59.2	166.667	80.6667	4.91	1	3.32545	1.13	1	2	5	26.1019	2	2	1	3	0	0	0	0
110102	1	2461.93	2	2	67	1101020087	1	7.36	0	#NULL!	94.2	166.7	73.2	112	66	4.25	1.16	2.77273	0.95	1	1	5	26.3415	2	1	1	3	1	1	1	2
110102	1	2249.37	0	0	65.4	1101020082	2	6.06	6.38	#NULL!	90.2	152.9	63.8	114.667	69.3333	3.37	1.39	1.58818	1.15	1	1	4	27.2901	2	2	1	2	0	0	0	0
110102	1	2798.66	1	1	58.5	1101020049	2	6.47	4.44	#NULL!	93.3	164	80.5	142	80.6667	6.78	2.11	4.55091	1.27	1	2	4	29.9301	2	1	1	3	1	1	1	1
110102	1	2798.66	1	1	56.5	1101020088	2	5.86	8.32	#NULL!	75.3	157.8	54.1	138.667	70.6667	4.93	2.31	2.78	1.1	1	2	4	21.7262	2	2	1	3	0	0	1	1
110102	1	5694.87	0	0	50.9	1101020068	1	4.57	4.21	#NULL!	90.1	169.8	84.2	132	86.6667	3.38	1.87	1.84	0.69	1	2	4	29.2036	2	2	1	3	0	0	1	0
110102	1	7118.75	0	0	47.8	1101020069	1	5.24	2.06	#NULL!	89.1	175.9	74.4	106	77.3333	5.38	1.03	3.63182	1.28	1	3	5	24.0459	1	1	1	3	1	1	0	0
110102	1	5694.87	1	1	51.5	1101020050	1	6.34	6.08	#NULL!	86.6	171.5	67.6	118	80	4.27	1.14	2.49182	1.26	1	2	4	22.9836	1	1	1	3	1	1	0	1
110102	1	2798.66	1	1	57.5	1101020056	2	6.71	6.18	#NULL!	71.6	155.1	53.7	99.3333	78	4.18	1.56	2.31091	1.16	1	3	3	22.3229	2	2	1	3	0	0	0	1
110102	1	2461.93	1	1	69.4	1101020045	1	6.85	0	#NULL!	75.5	166.5	53	118	73.3333	4.26	0.79	2.56091	1.34	1	3	5	19.1182	2	2	1	2	0	0	0	1
110102	1	2249.37	1	1	65.1	1101020046	2	6.23	0	#NULL!	85.2	159	63.3	116.667	66.6667	5.87	2.46	3.71182	1.04	1	3	4	25.0386	2	1	1	3	1	1	1	1
110102	1	3826.31	2	2	45	1101020059	2	8.55	0	#NULL!	88.1	155.7	70.4	114.667	77.3333	4.45	0.71	3.24727	0.88	1	2	4	29.0399	2	1	1	1	1	1	1	2
110102	1	2461.93	1	1	68.9	1101020057	1	6.72	9.63	#NULL!	88.4	163.9	76.1	129.333	79.3333	4.96	1.97	3.16455	0.9	1	3	5	28.3287	2	2	1	3	0	0	1	1
110102	1	2867	2	2	81.3	1101020070	2	7	0	#NULL!	78.5	154.5	54.7	120	75.3333	5.17	2.43	3.14545	0.92	1	2	3	22.9156	2	2	1	3	0	0	1	2
110102	1	2003.58	1	1	64.2	1101020073	2	5.73	8.39	#NULL!	97.1	152.5	71.2	102	61.3333	5.69	1.55	3.59545	1.39	1	2	4	30.6154	2	2	1	3	0	0	0	1
110102	1	2461.93	0	0	69.4	1101020074	1	5.12	2.66	#NULL!	84.1	171.8	64.3	102	74	4.26	0.52	2.34364	1.68	1	2	4	21.7854	2	1	1	3	1	2	0	0
110102	1	2798.66	1	1	58.5	1101020085	2	6.35	9.38	#NULL!	70.5	161	50.3	114	70	5.33	1.1	2.86	1.97	1	2	4	19.4051	2	2	1	3	0	0	0	1
110102	1	2632.24	0	0	60.2	1101020086	1	4.97	3.74	#NULL!	81.3	169.4	67.2	88	66	5.31	1.44	3.57545	1.08	1	2	4	23.4176	2	2	1	2	0	0	0	0
110102	1	2003.58	0	0	61.2	1101020071	2	5.19	4.76	#NULL!	96	161	72.8	120	86	6.42	2.3	4.64455	0.73	1	2	3	28.0853	2	2	1	3	0	0	1	0
110102	1	2632.24	3	3	64.4	1101020072	1	13.58	22.63	#NULL!	85.7	161.1	61.4	114	62	5.49	0.93	3.88727	1.18	1	2	3	23.658	1	1	1	3	1	1	0	2
110102	1	2798.66	0	0	55.6	1101020089	2	5.3	5.95	#NULL!	83.1	157.9	63.9	92	68.6667	4.24	0.76	2.64455	1.25	1	3	5	25.6293	2	1	1	3	1	1	0	0
110102	1	2798.66	0	0	56.2	1101020075	2	5.04	3.17	#NULL!	78.4	160	66.5	97.3333	65.3333	4.63	1.08	3.19909	0.94	1	3	3	25.9766	2	1	1	3	1	1	1	0
110102	1	2003.58	2	2	64.3	1101020080	2	9.51	0	#NULL!	97.3	162	73	111.333	68	2.83	1.65	1.39	0.69	1	3	3	27.8159	2	2	1	1	0	0	1	2
110102	1	3780.5	0	0	53.4	1101020067	2	5.43	5.2	#NULL!	68.2	149.7	47.3	116.667	69.3333	4.83	1.89	3.06091	0.91	1	3	4	21.1066	2	2	1	3	0	0	1	0
110102	1	5694.87	0	0	54.1	1101020064	1	5.5	6.63	#NULL!	87	164.5	63.8	136	88	4.57	2.27	2.84818	0.69	1	3	4	23.577	1	1	1	3	1	1	1	0
110102	1	2461.93	0	0	68.2	1101020005	1	5.95	5.89	#NULL!	68.5	156.7	46	126.667	62.6667	2.83	0.42	1.75909	0.88	1	2	4	18.7335	2	1	1	3	1	2	1	0
110102	1	2003.58	0	0	61.9	1101020004	2	5.52	0	#NULL!	80.5	156.9	54.8	121.333	76	4.23	1.15	2.71727	0.99	1	2	3	22.2605	2	2	1	3	0	0	1	0
110102	1	2249.37	2	2	65.7	1101020006	2	8.84	0	#NULL!	93.4	154.6	66.6	133.333	80	3.18	2.62	1.16909	0.82	1	2	2	27.8648	2	2	1	3	0	0	1	2
110102	1	2575.4	3	3	70.6	1101020084	1	7.51	5.59	#NULL!	89.1	171.3	71	117.333	70	4.71	0.71	3.33727	1.05	1	2	5	24.196	1	2	1	2	0	0	0	2
110102	1	3780.5	0	0	51.7	1101020083	2	5.69	4.57	#NULL!	68.1	160.9	53.6	114	78	4.13	1.16	2.59273	1.01	1	2	4	20.7039	2	2	1	2	0	0	1	0
110102	1	2575.4	0	0	70.3	1101020062	1	5.29	5.75	#NULL!	77	171.1	61.6	115.333	72.6667	3.78	0.8	2.13636	1.28	1	3	3	21.0417	2	1	2	1	1	1	0	0
110102	1	2798.66	0	0	59.8	1101020061	2	5.96	5.54	#NULL!	69.5	155.5	50.5	104	60	4.24	1.95	2.50364	0.85	1	3	4	20.8848	2	2	2	2	0	0	1	0
110102	1	2249.37	0	0	66.3	1101020023	2	5.98	7.19	#NULL!	85.2	155.4	63.3	146	89.3333	5.29	1.65	3.31	1.23	1	2	1	26.2121	2	2	2	3	0	0	0	0
110102	1	2575.4	1	1	73.9	1101020022	1	6.1	9.27	#NULL!	102	160.4	73.9	142.667	77.3333	3.99	1	2.73545	0.8	1	2	3	28.7234	2	1	1	2	1	1	1	1
110102	1	2867	0	0	77.8	1101020037	2	5.55	0	#NULL!	80.1	157.6	54.6	140	80	6.08	1.7	4.15727	1.15	1	2	1	21.9827	2	2	1	3	0	0	1	0
110102	1	2003.58	0	0	63.1	1101020081	2	4.75	7.75	#NULL!	88.3	151	55.7	114	63.3333	5.03	1.58	3.38182	0.93	1	2	3	24.4288	2	2	1	3	0	0	1	0
110102	1	2632.24	0	0	62.5	1101020038	1	5.64	5.14	#NULL!	82.7	168	72.4	148.667	90.6667	3.54	2.55	1.64091	0.74	1	2	5	25.6519	2	1	1	2	1	1	1	0
110102	1	2798.66	0	0	56.6	1101020039	2	5.45	5.77	#NULL!	82.4	158.9	62.5	125.333	78	5.93	1.63	3.88909	1.3	1	2	4	24.7532	2	2	1	3	0	0	0	0
110102	1	2924.68	1	1	83	1101020002	1	4.91	7.97	#NULL!	99.3	165.3	76.1	158	87.3333	5.23	0.59	3.32182	1.64	1	2	2	27.8509	2	1	1	3	1	2	0	1
110102	1	3780.5	0	0	53.3	1101020033	2	5.42	7.05	#NULL!	84.6	160	67	121.333	86	5.32	1.7	3.40727	1.14	1	2	4	26.1719	2	2	1	2	0	0	0	0
110102	1	4434.6	0	0	55.5	1101020034	1	5.45	7.2	#NULL!	104.2	167.6	83.7	138	80	5.51	2.54	3.49545	0.86	1	2	5	29.7973	1	1	2	1	1	1	1	0
110102	1	2798.66	2	2	59.9	1101020031	2	13.59	0	#NULL!	81.6	154.4	59.3	124	70	5.86	1.96	3.95909	1.01	1	2	3	24.8748	2	2	2	1	0	0	1	2
110102	1	2632.24	0	0	60.4	1101020040	1	5.14	0	#NULL!	66.7	162.2	47.6	128	82	4.18	0.76	2.25455	1.58	1	2	3	18.0928	1	1	1	3	1	2	0	0
110102	1	2798.66	0	0	55.8	1101020030	2	5.11	0	#NULL!	79.8	148	58.9	115.333	76.6667	5.45	1.45	3.55091	1.24	1	2	2	26.8901	2	2	1	3	0	0	0	0
110102	1	5694.87	0	0	52.9	1101020018	1	5.68	0	#NULL!	83.4	166.4	62.1	120	88	4.92	2.06	3.11364	0.87	1	2	4	22.4277	1	2	1	3	0	0	1	0
110102	1	3780.5	0	0	50.6	1101020017	2	5.43	0	#NULL!	76.1	152	54.4	92	66	4.67	1.93	2.98273	0.81	1	2	4	23.5457	2	2	2	1	0	0	1	0
110102	1	3826.31	2	2	48.5	1101020001	2	8.26	7.79	#NULL!	76.9	160	52.1	120.667	79.3333	5.13	2.63	3.05455	0.88	1	2	4	20.3516	2	1	2	2	1	1	1	2
110102	1	5694.87	0	0	53.3	1101020003	1	5.91	5.96	#NULL!	86.1	168.9	73.5	144.667	97.3333	4.57	2.83	2.58364	0.7	1	2	4	25.7649	1	1	1	3	1	1	1	0
110102	1	2003.58	0	0	60.3	1101020008	2	5.35	0	#NULL!	91.9	157	64.7	148.667	98.6667	4.56	1.37	3.08727	0.85	1	2	3	26.2485	2	2	1	3	0	0	1	0
110102	1	2461.93	0	0	69.6	1101020014	1	5.88	0	#NULL!	99.2	164	75.9	132	84.6667	3.69	0.65	2.52455	0.87	1	3	4	28.2198	2	2	1	3	0	0	1	0
110102	1	2249.37	2	2	67.4	1101020058	2	6.75	0	#NULL!	79.5	155.4	53	105.333	68	6.46	1.49	4.36273	1.42	1	3	2	21.9469	2	2	1	2	0	0	1	2
110102	1	2798.66	0	0	59.6	1101020013	2	4.68	4.67	#NULL!	80.1	163.7	65	126	79.3333	4.3	0.81	2.63182	1.3	1	2	4	24.2558	2	2	1	3	0	0	0	0
110102	1	2249.37	0	0	69	1101020011	2	5.78	5.48	#NULL!	97.1	162.2	83.1	148	81.3333	5.44	4.45	2.69727	0.72	1	3	2	31.5863	2	2	1	3	0	0	1	0
110102	1	2461.93	3	3	69	1101020024	1	7.02	0	#NULL!	97.4	171.9	78.2	142	93.3333	5.79	2.01	3.97636	0.9	1	2	5	26.464	2	2	1	1	0	0	1	2
110102	1	2249.37	0	0	65.7	1101020021	2	4.75	0	#NULL!	91.6	159.8	72	130.667	81.3333	5.16	1.63	3.20909	1.21	1	2	5	28.1954	2	2	2	2	0	0	0	0
110102	1	2798.66	2	2	59.6	1101020019	2	6.01	0	#NULL!	74.1	157.2	54.7	106.667	74	6.6	3.17	4.04909	1.11	1	3	5	22.1351	2	2	1	4	0	0	1	2
110102	1	2249.37	1	1	69.9	1101020028	2	5.87	10.51	#NULL!	72.6	156.2	46.1	126.667	68	5.61	1.2	3.76455	1.3	1	1	3	18.8947	2	2	1	3	0	0	0	1
110102	1	2575.4	0	0	70.8	1101020020	1	5.47	0	#NULL!	82.1	163.6	57.8	102	63.3333	4.36	1.36	2.67182	1.07	1	3	5	21.5954	1	2	1	3	0	0	0	0
110102	1	3780.5	0	0	51.6	1101020092	2	4.82	5.6	#NULL!	67.4	166.1	53.1	117.333	78	5.59	0.84	3.96818	1.24	1	2	4	19.2467	2	2	1	2	0	0	0	0
110102	1	2003.58	0	0	63.2	1101020047	2	5.4	6.51	#NULL!	86.2	159.9	73.3	142	71.3333	5.29	1.56	3.01091	1.57	1	3	4	28.6686	2	2	2	2	0	0	0	0
110102	1	4434.6	2	2	58.5	1101020010	1	5.33	10.5	#NULL!	94.1	174	75.9	102.667	71.3333	3.51	0.71	2.29727	0.89	1	2	5	25.0694	1	1	1	3	1	1	1	2
110102	1	2798.66	0	0	57.8	1101020009	2	5.61	6.46	#NULL!	84.7	161.9	70	136.667	82.6667	4.7	1.73	2.94364	0.97	1	2	5	26.7057	2	2	1	3	0	0	1	0
110102	1	2003.58	0	0	62.8	1101020026	2	5.31	5.07	#NULL!	83.1	151.9	52.6	120	80	5.13	2.51	3.22909	0.76	1	2	3	22.7966	2	1	1	3	1	1	1	0
110102	1	2249.37	0	0	66.4	1101020032	2	5.91	7.22	#NULL!	97.2	148.5	67.1	176.667	70	6.99	2.32	4.86545	1.07	1	3	4	30.4277	2	1	1	2	1	1	1	0
110102	1	2461.93	0	0	68.3	1101020025	1	5.16	5.47	#NULL!	88.5	170.6	74.1	112	70	5.72	1.41	4.16909	0.91	1	3	5	25.4601	1	1	1	1	1	1	1	0
110102	1	2289.81	2	2	68.7	1101020279	2	8.91	0	#NULL!	93.8	146.3	59	138.667	80	3.98	3.72	1.68909	0.6	1	2	3	27.5653	1	2	1	2	0	0	1	2
110102	1	2679.56	2	2	61.5	1101020321	1	11.71	0	#NULL!	87.2	164.1	71.4	150	90	5.65	1.31	3.53455	1.52	1	2	3	26.5144	2	1	1	3	1	2	0	2
110102	1	2918.54	0	0	75.8	1101020267	2	6.02	7.63	#NULL!	88.1	148.6	58.8	122.667	82	5.07	0.97	3.24909	1.38	1	2	2	26.6281	2	2	1	2	0	0	0	0
110102	1	2848.97	2	2	59.1	1101020284	2	5.26	0	#NULL!	79.4	159.6	53.8	90	60	3.77	0.77	2.18	1.24	1	1	4	21.1211	2	2	1	3	0	0	0	2
110102	1	2848.97	3	3	59	1101020289	2	7.17	0	#NULL!	81	152.2	54.7	144.667	70	5.59	2.09	3.7	0.94	1	2	3	23.6134	2	2	1	2	0	0	1	2
110102	1	2114.06	0	0	72.7	1101020162	2	5.98	5.96	#NULL!	85.4	157.2	67.5	140	90	1.79	0.44	0.85	0.74	1	2	3	27.3148	2	2	1	2	0	0	1	0
110102	1	2679.56	0	0	60.4	1101020178	1	5.68	5.18	#NULL!	98.5	177.5	83.5	98.6667	69.3333	3.81	4.38	1.49909	0.32	1	2	3	26.5027	1	1	1	2	1	1	1	0
110102	1	2039.59	1	1	61	1101020254	2	6.86	8.36	#NULL!	98	156.8	73	131.333	81.3333	5.12	1.06	3.20818	1.43	1	2	2	29.6914	2	2	1	3	0	0	0	1
110102	1	2039.59	1	1	60.9	1101020309	2	6.19	6.01	#NULL!	85.2	157.8	71	110	70	4.33	0.95	2.59818	1.3	1	2	4	28.5131	2	1	1	3	1	1	0	1
110102	1	2679.56	3	3	60.9	1101020308	1	10.22	0	#NULL!	106.1	162.3	87.2	176	100	5.08	1.21	3.51	1.02	1	2	4	33.1039	2	1	1	2	1	1	1	2
110102	1	2918.54	1	1	79.8	1101020280	2	5.35	7.84	#NULL!	86.9	145.9	55.7	136.667	70	4.74	1.27	2.83273	1.33	1	2	2	26.1664	2	2	1	3	0	0	0	1
110102	1	5797.24	0	0	53.2	1101020245	1	5.35	5.27	#NULL!	96.2	179.5	86	118.667	96.6667	5.85	3.12	3.68182	0.75	1	3	3	26.6913	1	1	1	2	1	1	1	0
110102	1	3848.46	0	0	52.4	1101020246	2	5.85	7.76	#NULL!	80.2	161	65.5	110	77.3333	5.87	1.68	4.25636	0.85	1	3	4	25.2691	2	1	2	1	1	1	1	0
110102	1	3895.09	0	0	48.1	1101020317	2	5.35	5.64	#NULL!	74.3	160.5	60.2	126	68.6667	5.48	1.63	3.52909	1.21	1	2	5	23.3693	2	2	1	2	0	0	0	0
110102	1	3848.46	1	1	52.8	1101020297	2	6.77	7.8	#NULL!	75.4	163.6	57	120	80	5.65	0.78	4.14545	1.15	1	#NULL!	4	21.2965	2	2	1	3	0	0	1	1
110102	1	4514.32	2	2	59	1101020304	1	4.73	0	#NULL!	93	168.3	75.6	118.667	70	3.77	0.89	2.59545	0.77	1	3	5	26.6903	2	1	1	3	1	1	1	2
110102	1	2848.97	0	0	58.5	1101020305	2	5.35	4.58	#NULL!	88.8	156.9	67.5	130	90	4.65	2.18	2.65909	1	1	3	4	27.4194	2	1	1	3	1	1	1	0
110102	1	2114.06	0	0	72.9	1101020299	2	5.99	7.33	#NULL!	93.3	157.1	68.8	150	90	6.07	1.96	4.33909	0.84	1	1	2	27.8764	2	2	2	1	0	0	1	0
110102	1	5797.24	0	0	54.7	1101020286	1	5.35	4.23	#NULL!	79.9	168.2	64.6	111.333	71.3333	4.91	1.13	3.29636	1.1	1	2	5	22.8339	2	1	1	2	1	1	0	0
110102	1	3848.46	0	0	54.5	1101020294	2	5.94	6.66	#NULL!	75.2	158.8	57.3	98.6667	60.6667	4.88	0.94	2.87273	1.58	1	2	4	22.7224	2	1	1	3	1	1	0	0
110102	1	2039.59	0	0	62.7	1101020277	2	4.79	6.68	#NULL!	82.8	155.6	55.6	130	80	6.34	1.28	5.05818	0.7	1	1	3	22.9644	1	2	1	3	0	0	1	0
110102	1	2506.18	0	0	68.6	1101020268	1	5.75	6.42	#NULL!	95.9	160.5	67.2	138.667	89.3333	3.56	1.3	2.06909	0.9	1	1	2	26.0867	2	2	1	2	0	0	1	0
110102	1	2977.25	0	0	78.3	1101020311	1	5.81	0	#NULL!	92.9	171.4	65	109.333	69.3333	4.67	0.63	3.39364	0.99	1	2	3	22.1254	2	1	1	2	1	1	1	0
110102	1	4514.32	0	0	55.5	1101020316	1	4.81	4.8	#NULL!	91.5	173.4	77.4	110	70	3.61	1.25	2.11182	0.93	1	3	4	25.742	1	1	1	2	1	1	1	0
110102	1	2289.81	2	2	65.1	1101020288	2	6.52	0	#NULL!	95.6	157.1	64.5	178.667	90.6667	4.41	0.76	2.91455	1.15	1	1	3	26.1341	2	2	1	2	0	0	0	2
110102	1	2506.18	3	3	66.4	1101020287	1	8.41	20.05	#NULL!	93.1	165.9	73.4	140	90	5.11	1.29	3.58364	0.94	1	1	4	26.6688	2	2	1	1	0	0	1	2
110102	1	3848.46	0	0	54.5	1101020295	2	5.98	7.47	#NULL!	99.2	162.4	82.9	120	80	6.48	3.25	4.26273	0.74	1	2	4	31.4328	2	1	1	2	1	1	1	0
110102	1	5797.24	0	0	50.5	1101020296	1	5.54	6.62	#NULL!	92.3	169.6	76.9	113.333	81.3333	4.51	1.49	2.75273	1.08	1	2	4	26.7347	1	1	1	3	1	2	0	0
110102	1	2977.25	2	2	75.5	1101020292	1	5.85	0	#NULL!	95.4	161.4	78.8	130.667	60.6667	4.33	1.3	2.86909	0.87	1	2	2	30.2496	1	2	1	1	0	0	1	2
110102	1	3895.09	0	0	48.9	1101020291	2	5.59	5.62	#NULL!	91.3	159.1	74.3	112	70	3.43	1.34	2.05091	0.77	1	2	3	29.3527	2	2	1	3	0	0	1	0
110102	1	5797.24	0	0	50.5	1101020290	1	5.51	6.09	#NULL!	94.6	165	74.5	130	80.6667	3.71	1.37	2.17727	0.91	1	2	4	27.3646	1	1	2	3	1	1	1	0
110102	1	2848.97	2	2	58.1	1101020300	2	11.15	0	#NULL!	98.9	156.9	73.1	111.333	68	4.36	2.07	2.46909	0.95	1	2	3	29.6942	2	2	1	3	0	0	1	2
110102	1	2918.54	0	0	81.9	1101020301	2	5.51	0	#NULL!	99.2	151	65.2	150	97.3333	5.08	2.61	2.91364	0.98	1	2	2	28.5952	2	2	1	1	0	0	1	0
110102	1	3848.46	0	0	53.2	1101020318	2	4.83	5.85	#NULL!	65.1	159.5	51.5	90	60	4.83	1.31	3.28455	0.95	1	2	4	20.2435	1	1	1	3	1	1	1	0
110102	1	2918.54	1	1	86.7	1101020171	2	5.41	10.16	#NULL!	88.8	149	60	175.333	70.6667	3.23	0.57	2.14091	0.83	1	3	3	27.0258	2	2	2	2	0	0	1	1
110102	1	2918.54	0	0	83.3	1101020167	2	6.03	0	#NULL!	72.8	150.7	46.1	124.667	69.3333	1.53	0.3	1.08364	0.31	1	2	5	20.299	2	2	1	2	0	0	1	0
110102	1	2977.25	1	1	82.3	1101020303	1	5.65	8.57	#NULL!	95.3	169.5	70	136.667	90	3.24	1.89	1.72091	0.66	1	3	4	24.3646	2	1	2	1	1	1	1	1
110102	1	2114.06	0	0	74.1	1101020250	2	5.3	5.84	#NULL!	62.8	148.4	42.5	140	80	4.6	0.56	2.96545	1.38	1	3	4	19.2984	2	2	1	1	0	0	0	0
110102	1	2977.25	0	0	80.6	1101020172	1	5.62	6.66	#NULL!	106.5	164.5	89.5	140.667	79.3333	1.62	0.85	0.943636	0.29	1	2	2	33.0743	2	2	1	3	0	0	1	0
110102	1	2918.54	1	1	80.4	1101020165	2	5.45	8.58	#NULL!	78.3	143.1	47.8	140.667	70	1.85	1.2	1.04455	0.26	1	2	1	23.3426	2	2	1	3	0	0	1	1
110102	1	2506.18	0	0	65.6	1101020242	1	5.71	5.33	#NULL!	86.1	168.1	71	128	90	4.85	1.68	2.94636	1.14	1	2	3	25.126	1	1	2	1	1	2	0	0
110102	1	2039.59	0	0	61.3	1101020241	2	5.67	5.76	#NULL!	86.8	164.6	63.5	112.667	69.3333	4.84	1.17	3.15818	1.15	1	2	4	23.4376	2	1	1	2	1	1	0	0
110102	1	3895.09	0	0	49.8	1101020310	2	5.74	4.98	#NULL!	88.9	164.4	78.8	110.667	78.6667	4	1.46	2.20636	1.13	1	1	4	29.1556	2	2	2	2	0	0	0	0
110102	1	2977.25	2	2	78.5	1101020175	1	7.77	0	#NULL!	89.4	158.1	63.5	123.333	79.3333	2.18	0.78	1.46545	0.36	1	3	3	25.4045	2	1	1	1	1	1	1	2
110102	1	2114.06	0	0	74.1	1101020174	2	5.92	6.09	#NULL!	69.7	152.5	48	119.333	76.6667	2	1.58	0.991818	0.29	1	3	2	20.6396	2	1	1	3	1	1	1	0
110102	1	2977.25	2	2	82.1	1101020256	1	8.21	0	#NULL!	86.3	163	58.5	120	69.3333	4.74	0.91	2.97636	1.35	1	3	5	22.0181	2	2	1	2	0	0	0	2
110102	1	2918.54	2	2	76.8	1101020249	2	6.6	0	#NULL!	75.5	150.1	48.9	132	78.6667	3.62	2.37	1.63273	0.91	1	3	4	21.7044	2	2	1	2	0	0	1	2
110102	1	4514.32	1	1	58.9	1101020247	1	6.73	4.03	#NULL!	90.1	174.6	73	159.333	99.3333	4.5	2.59	2.41273	0.91	1	3	3	23.9461	1	1	1	2	1	2	1	1
110102	1	2848.97	1	1	57.3	1101020248	2	6.08	9.11	#NULL!	77	158.9	68.5	170.667	90.6667	5.5	1.45	3.35091	1.49	1	3	3	27.1296	2	2	1	3	0	0	0	1
110102	1	2114.06	1	1	73.2	1101020281	2	6.48	5.77	#NULL!	91.1	157.9	69.8	139.333	80	4.93	1.24	3.15636	1.21	1	2	1	27.9957	2	2	1	3	0	0	0	1
110102	1	2621.69	1	1	74.3	1101020252	1	6.13	6.56	#NULL!	93.3	168.9	72.4	136	87.3333	5.65	0.79	3.96091	1.33	1	2	1	25.3793	1	1	1	2	1	1	0	1
110102	1	2114.06	0	0	70.6	1101020173	2	5.61	5.31	#NULL!	80.1	155.5	54	133.333	85.3333	2.56	0.62	1.71818	0.56	1	2	2	22.3323	2	1	1	2	1	1	1	0
110102	1	3848.46	0	0	52.3	1101020243	2	5.7	6.19	#NULL!	88.6	158.1	63.4	110.667	80	5.49	0.41	3.79364	1.51	1	2	4	25.3645	2	2	1	3	0	0	0	0
110102	1	2977.25	0	0	78.2	1101020180	1	5.31	4.59	#NULL!	87.8	158.5	64.3	102.667	70.6667	4.04	0.57	2.61091	1.17	1	3	5	25.5948	2	1	1	3	1	1	0	0
110102	1	5797.24	0	0	54.8	1101020251	1	5.86	7.09	#NULL!	89.7	172.1	86.7	110	76	4.26	2.25	2.36727	0.87	1	3	4	29.2723	1	1	1	1	1	1	1	0
110102	1	2848.97	1	1	56.4	1101020164	2	6.71	7.96	#NULL!	88.8	161.1	66.5	107.333	75.3333	3.01	0.82	2.22727	0.41	1	3	3	25.623	2	2	1	2	0	0	1	1
110102	1	2918.54	1	1	80.2	1101020257	2	5.32	8.42	#NULL!	108.9	150.5	87	151.333	80	4.13	1.46	2.68636	0.78	1	2	2	38.4102	2	2	1	1	0	0	1	1
110102	1	2289.81	0	0	65.1	1101020176	2	5.39	6.44	#NULL!	83	152.8	58.4	119.333	70.6667	2.46	1.02	1.62636	0.37	1	3	3	25.013	2	2	1	3	0	0	1	0
110102	1	2114.06	0	0	70.5	1101020163	2	5.64	6.54	#NULL!	71.8	155.8	50.9	139.333	70.6667	2.86	0.7	2.07182	0.47	1	2	2	20.9692	1	2	1	2	0	0	1	0
110102	1	2918.54	1	1	84.4	1101020258	2	6.09	8.8	#NULL!	88	156.5	62.4	137.333	77.3333	5.08	0.89	2.80545	1.87	1	3	2	25.4774	2	2	2	2	0	0	0	1
110102	1	2848.97	0	0	59.7	1101020265	2	5.73	0	#NULL!	82	162	68.6	120.667	80.6667	5.24	1.58	3.45182	1.07	1	3	2	26.1393	2	2	1	2	0	0	0	0
110102	1	2679.56	2	2	60.7	1101020255	1	6.88	0	#NULL!	92.3	167.2	72.5	127.333	86	3.8	1.65	2.29	0.76	1	3	3	25.9338	2	1	1	2	1	1	1	2
110102	1	3979.65	0	0	60.4	1101020414	1	5.52	4.95	#NULL!	71.5	160	59.5	134.667	81.3333	5.1	1.24	3.59636	0.94	1	1	3	23.2422	2	2	1	3	0	0	1	0
110102	1	3029.19	3	3	61.3	1101020384	2	7.23	9.49	#NULL!	78.1	162	59	134	86.6667	3.35	1.04	1.92727	0.95	1	2	5	22.4813	2	2	1	3	0	0	1	2
110102	1	3722.16	0	0	65.6	1101020424	1	5.74	3.79	#NULL!	88.2	166.5	74.5	110	80	4.65	0.8	3.20636	1.08	1	3	5	26.8737	2	1	1	2	1	1	0	0
110102	1	3029.19	0	0	60.1	1101020441	2	5.6	0	#NULL!	81.3	158	60.5	106.667	64.6667	5.47	0.82	3.99727	1.1	1	3	5	24.2349	2	2	1	2	0	0	0	0
110102	1	3400.8	2	2	66	1101020386	2	6.58	0	#NULL!	83.3	158	61	141.333	68.6667	3.49	1.25	1.75182	1.17	1	2	5	24.4352	2	2	1	3	0	0	0	2
110102	1	4231.26	3	3	56.8	1101020382	2	7.03	0	#NULL!	86.1	162.5	73.5	126	80.6667	4.87	1.71	3.13273	0.96	1	2	3	27.8343	2	2	1	4	0	0	1	2
110102	1	5715.69	0	0	51.1	1101020425	2	5.83	4.35	#NULL!	77.1	162	56	110	78.6667	5.57	0.49	3.86727	1.48	1	2	4	21.3382	2	2	1	3	0	0	0	0
110102	1	4231.26	1	1	55.8	1101020426	2	5.82	8.22	#NULL!	83.7	155	60.5	120	80	5.36	1.83	3.28818	1.24	1	2	4	25.1821	2	2	1	3	0	0	0	1
110102	1	3979.65	1	1	64.9	1101020421	1	6.83	8.3	#NULL!	75.7	163	60	120	80	4.36	1.39	2.71818	1.01	1	2	4	22.5827	2	2	1	2	0	0	1	1
110102	1	3029.19	0	0	63.8	1101020383	2	5.84	5.9	#NULL!	92.3	155	70.5	106.667	70.6667	5.74	2.8	3.55727	0.91	1	2	4	29.3444	2	2	1	3	0	0	1	0
110102	1	3979.65	0	0	63.9	1101020392	1	6.06	4.41	#NULL!	87.2	170	74	140.667	90	4.09	1.18	2.45364	1.1	1	2	4	25.6055	2	2	1	2	0	0	0	0
110102	1	3400.8	0	0	65.6	1101020387	2	5.85	6.57	#NULL!	92.6	159.5	75	129.333	80	7.82	2.2	5.3	1.52	1	3	5	29.4808	2	2	1	2	0	0	1	0
110102	1	6704.62	0	0	59.6	1101020440	1	5.69	4.94	#NULL!	96	173	76	142	74.6667	3.59	1.57	1.82636	1.05	1	3	5	25.3934	1	1	2	1	1	2	0	0
110102	1	4231.26	0	0	59.2	1101020399	2	6.02	5.08	#NULL!	81.1	162.5	65	90	60	3.81	0.78	2.16545	1.29	1	3	4	24.6154	2	2	1	3	0	0	0	0
110102	1	6704.62	1	1	56.3	1101020434	1	6.37	3.58	#NULL!	73	162.5	58	100.667	60	3.76	0.71	2.24727	1.19	1	3	4	21.9645	2	1	1	1	1	1	0	1
110102	1	5715.69	0	0	51.8	1101020435	2	5.19	4.95	#NULL!	80.3	144	54	100	60.6667	5.03	1.23	3.20091	1.27	1	3	5	26.0417	2	2	2	1	0	0	0	0
110102	1	3029.19	0	0	63.4	1101020404	2	5.49	4.14	#NULL!	84.7	163	72	120.667	78.6667	5.42	2.49	3.24818	1.04	1	3	5	27.0993	2	1	1	3	1	1	1	0
110102	1	3400.8	1	1	69.2	1101020429	2	6.53	4.69	#NULL!	70.2	154.5	50.5	110.667	62.6667	5.6	1.54	3.99	0.91	1	2	5	21.156	2	2	1	3	0	0	1	1
110102	1	3893.71	1	1	72.6	1101020430	1	6.33	7.48	#NULL!	90.5	167	73.5	120	80	4.95	0.99	3.4	1.1	1	2	4	26.3545	1	2	1	3	0	0	0	1
110102	1	3029.19	0	0	60.1	1101020388	2	5.28	7.45	#NULL!	85	146.5	60	130	85.3333	4.47	2.44	2.11091	1.25	1	2	3	27.9561	2	2	1	2	0	0	1	0
110102	1	3029.19	0	0	62.1	1101020418	2	5.78	5.77	#NULL!	95.2	155.5	72.5	130	80	5.35	1.69	3.64182	0.94	1	#NULL!	4	29.9831	2	2	1	2	0	0	1	0
110102	1	3722.16	3	3	65.6	1101020415	1	7.18	9.35	#NULL!	91.4	164	67	112	80	4.68	1.96	2.84909	0.94	1	1	5	24.9108	1	1	1	2	1	1	1	2
110102	1	3029.19	0	0	63.7	1101020422	2	5.17	5.46	#NULL!	79.1	146	54.3	150.667	90	4.76	1.24	3.00636	1.19	1	1	5	25.4738	2	2	1	2	0	0	0	0
110102	1	3029.19	0	0	64.6	1101020417	2	5.98	5.84	#NULL!	81.1	155	58	130	78.6667	6.11	1.64	4.09455	1.27	1	3	5	24.1415	2	2	1	3	0	0	0	0
110102	1	3400.8	1	1	69.9	1101020391	2	6.04	8.67	#NULL!	78.1	144	53	140	76.6667	6.11	0.97	4.13909	1.53	1	3	5	25.5594	2	2	1	3	0	0	0	1
110102	1	3139.78	1	1	74.2	1101020436	2	5.17	7.98	#NULL!	89.2	156.8	74.5	148	84.6667	5.2	2.83	2.88364	1.03	1	2	3	30.3015	2	2	1	2	0	0	1	1
110102	1	3029.19	1	1	60.2	1101020437	2	6.41	7.03	#NULL!	83	150	64	120	77.3333	5.05	1.73	3.14364	1.12	1	2	4	28.4444	2	2	1	3	0	0	0	1
110102	1	3029.19	0	0	64	1101020393	2	5.88	7.25	#NULL!	91.1	152	70	146.667	96	5.11	3.31	2.77545	0.83	1	3	4	30.2978	2	2	1	3	0	0	1	0
110102	1	3029.19	2	2	64.3	1101020394	2	7.36	0	#NULL!	68.5	147	45	140	108.667	5.54	2.61	3.39364	0.96	1	2	4	20.8247	2	2	1	3	0	0	1	2
110102	1	3029.19	0	0	60.6	1101020416	2	5.87	6.68	#NULL!	87.5	161	71	132.667	80	4.92	1.77	3.21545	0.9	1	3	4	27.3909	2	2	1	3	0	0	1	0
110102	1	3029.19	1	1	61.7	1101020412	2	6.56	7.68	#NULL!	81.3	161	67.5	100	70	4.83	1.98	2.8	1.13	1	3	3	26.0407	2	1	1	3	1	1	0	1
110102	1	3979.65	0	0	60.5	1101020419	1	5.71	6.78	#NULL!	97.2	172.2	83.5	130	90	4.03	1.36	2.51182	0.9	1	2	4	28.1592	2	1	1	2	1	1	1	0
110102	1	3029.19	0	0	60.1	1101020420	2	6.06	4.63	#NULL!	96.6	160	75	130	80	5.77	1.25	3.48182	1.72	1	2	4	29.2969	2	1	1	3	1	1	0	0
110102	1	4231.26	0	0	59.8	1101020405	2	5.62	5.73	#NULL!	91.1	171	76	119.333	82.6667	6.4	0.81	4.65182	1.38	1	3	5	25.9909	2	2	1	3	0	0	1	0
110102	1	3979.65	3	3	60.5	1101020406	1	8.99	11.53	#NULL!	98.7	174	89	150.667	98.6667	5.1	3.65	2.69091	0.75	1	3	5	29.3962	2	1	2	1	1	1	1	2
110102	1	3029.19	0	0	63.7	1101020389	2	5.82	4.82	#NULL!	80.3	161.5	66	136.667	90	5.25	1.78	3.43091	1.01	1	3	5	25.3046	2	1	1	3	1	1	1	0
110102	1	3722.16	0	0	67.1	1101020390	1	6.02	4.55	#NULL!	93.5	170	78	130	80	6.33	1.8	4.55182	0.96	1	3	4	26.9896	2	1	1	3	1	1	1	0
110102	1	3893.71	0	0	70.2	1101020408	1	5.64	5.77	#NULL!	92.1	172.5	76.5	122	76.6667	4.87	0.94	3.55273	0.89	1	3	5	25.7089	1	1	1	3	1	1	1	0
110102	1	3029.19	3	3	64.8	1101020409	2	6.39	11.45	#NULL!	80.5	159	60	140.667	81.3333	5.14	1.86	3.24455	1.05	1	3	2	23.7332	2	2	1	4	0	0	0	2
110102	1	4231.26	2	2	59	1101020442	2	8.83	0	#NULL!	80.3	156	54.5	140.667	64	3.86	0.38	2.51727	1.17	1	2	3	22.3948	2	1	2	2	1	1	0	2
110102	1	3722.16	2	2	67.6	1101020410	1	7.16	0	#NULL!	82.6	165	69.5	129.333	80	5.24	1.56	3.40091	1.13	1	2	2	25.528	2	2	1	2	0	0	0	2
110102	1	3400.8	0	0	65.3	1101020411	2	5.1	7.79	#NULL!	90.6	157	63	138.667	79.3333	4.09	1.98	2.23	0.96	1	2	4	25.5588	2	2	1	1	0	0	1	0
110102	1	4231.26	1	1	58.8	1101020400	2	6.62	6.86	#NULL!	73.1	159	53.5	110	80	5.39	1.59	3.48727	1.18	1	2	4	21.1621	2	2	1	3	0	0	0	1
110102	1	3979.65	2	2	61.1	1101020401	1	11.09	0	#NULL!	97.7	167	80	130	85.3333	6.7	1.59	4.76727	1.21	1	2	3	28.6851	1	1	1	1	1	2	1	2
110102	1	4231.26	0	0	57.2	1101020398	2	5.52	6.02	#NULL!	79.7	155	58.5	110	69.3333	5.26	1.96	3.42909	0.94	1	3	3	24.3496	2	2	1	3	0	0	1	0
110102	1	3893.71	0	0	72.8	1101020428	1	5.5	5.94	#NULL!	81.5	175	67.5	116	68	4.9	1.05	3.29273	1.13	1	3	4	22.0408	1	1	1	2	1	1	0	0
110102	1	3400.8	1	1	69.7	1101020432	2	6.53	6.3	#NULL!	98.2	153	70	110	80	6.15	1.67	4.14091	1.25	1	3	5	29.903	2	2	1	3	0	0	1	1
110102	1	3029.19	0	0	60.3	1101020403	2	5.69	6.06	#NULL!	87.2	163	77	120	80	6.39	1.68	4.38636	1.24	1	2	4	28.9811	2	2	1	3	0	0	1	0
110102	1	3979.65	1	1	64.2	1101020402	1	5.39	8.35	#NULL!	89.7	175.2	77	120	70	4.73	2.67	2.75636	0.76	1	2	5	25.0855	2	2	1	2	0	0	1	1
110102	1	3979.65	0	0	64.5	1101020395	1	5.26	5.53	#NULL!	97.5	174	82	130	80.6667	3.17	0.94	1.84273	0.9	1	3	5	27.0842	2	1	1	3	1	1	1	0
110102	1	3400.8	0	0	65.2	1101020396	2	4.98	6.39	#NULL!	72.5	155	54	140	70	5.09	0.89	3.33545	1.35	1	3	4	22.4766	2	2	1	1	0	0	0	0
110102	1	5784.95	1	1	47.1	1101020427	2	6.22	6.84	#NULL!	82.5	165	69.5	120.667	87.3333	3.69	1.65	2.04	0.9	1	3	5	25.528	2	1	1	3	1	1	1	1
110102	1	4870.13	1	1	55.3	1101020494	1	6.42	8.22	#NULL!	89.9	166.6	74.5	168	90	6.89	4.06	3.92455	1.12	1	2	4	26.8415	1	1	1	3	1	1	1	1
110102	1	3148.58	0	0	81.7	1101020493	2	5.84	5.67	#NULL!	81	155.5	54.5	156.667	46	5.17	1.63	2.93909	1.49	1	2	2	22.5391	2	2	1	4	0	0	0	0
110102	1	3073.52	1	1	57	1101020518	2	6.69	7.49	#NULL!	111.3	158.6	98	120	80.6667	5.63	2.03	3.67727	1.03	1	2	3	38.9601	2	2	1	3	0	0	1	1
110102	1	3073.52	1	1	55.5	1101020509	2	6.71	7.3	#NULL!	87.5	158	70	123.333	83.3333	5.35	1.15	3.65727	1.17	1	2	4	28.0404	2	2	1	3	0	0	0	1
110102	1	3073.52	3	3	56.8	1101020454	2	7.63	8.63	#NULL!	89.5	151.6	64.5	126	78.6667	6.47	1.63	4.26909	1.46	1	2	3	28.0648	2	2	1	2	0	0	1	2
110102	1	4870.13	2	2	55.4	1101020534	1	7.64	#NULL!	#NULL!	88	168.1	61	120.667	76.6667	5.28	0.6	3.45727	1.55	1	2	3	21.5871	2	2	1	2	0	0	0	2
110102	1	3073.52	0	0	55	1101020523	2	5.5	5.59	#NULL!	63.3	153.6	45.5	82.6667	60	4.72	0.64	3.09909	1.33	1	2	4	19.2854	2	2	2	3	0	0	0	0
110102	1	4870.13	3	3	55.8	1101020462	1	9.06	8.22	#NULL!	85.8	166.1	66.5	110.667	76.6667	4.66	1.36	2.85182	1.19	1	2	3	24.1036	2	2	1	3	0	0	0	2
110102	1	2200.35	0	0	61.9	1101020480	2	6.08	6	#NULL!	101.3	162.9	83	119.333	71.3333	5.41	3.26	3.05818	0.87	1	2	3	31.2778	2	2	2	1	0	0	1	0
110102	1	2890.76	1	1	62	1101020471	1	6.93	9.67	#NULL!	89.3	160.4	70.5	113.333	80.6667	5.13	1.97	3.08455	1.15	1	2	5	27.4019	2	1	1	3	1	2	0	1
110102	1	2200.35	1	1	64.5	1101020470	2	6.26	8.23	#NULL!	80	142.5	50.5	140	80.6667	6.43	2.1	4.34545	1.13	1	2	2	24.8692	2	2	1	2	0	0	1	1
110102	1	2200.35	1	1	64	1101020482	2	6.75	6.11	#NULL!	75.6	153.6	60	120.667	76.6667	6	0.79	3.94091	1.7	1	1	3	25.4313	2	2	1	1	0	0	0	1
110102	1	3073.52	3	3	59.1	1101020479	2	15.94	0	#NULL!	77.1	160	65	115.333	76.6667	5.92	2.57	3.55182	1.2	1	2	4	25.3906	2	2	1	3	0	0	1	2
110102	1	2470.29	3	3	68.7	1101020496	2	7.71	11.82	#NULL!	96.9	164.7	91.5	140	86	4.3	2.22	2.23091	1.06	1	3	3	33.7314	2	2	1	3	0	0	0	2
110102	1	4870.13	0	0	58.2	1101020474	1	6	5.39	#NULL!	100.2	176.3	89.5	126.667	73.3333	7.12	1.82	5.18273	1.11	1	3	3	28.7951	2	2	1	3	0	0	1	0
110102	1	3073.52	1	1	58.9	1101020473	2	6.24	3.65	#NULL!	77.3	168.3	63.5	114.667	78.6667	4.64	0.62	2.93818	1.42	1	3	4	22.4184	2	1	1	3	1	1	0	1
110102	1	3073.52	0	0	59.5	1101020501	2	5.99	7.27	#NULL!	79.7	151	54.5	103.333	59.3333	5.7	2.47	3.46727	1.11	1	2	5	23.9025	2	2	1	2	0	0	1	0
110102	1	2890.76	0	0	60.9	1101020502	1	5.17	4.72	#NULL!	82.7	164.1	64	110	60.6667	4.31	1.92	2.47727	0.96	1	2	4	23.7664	1	2	2	2	0	0	1	0
110102	1	2200.35	2	2	64.4	1101020486	2	6.28	0	#NULL!	83.6	154.8	64	120	66.6667	4.69	0.87	2.71455	1.58	1	3	3	26.7078	2	2	1	3	0	0	0	2
110102	1	2828.33	1	1	70.8	1101020512	1	5.51	10.61	#NULL!	88.9	160	64.5	131.333	80	3.49	2.77	1.46091	0.77	1	3	4	25.1953	1	1	1	2	1	2	1	1
110102	1	2200.35	0	0	63.3	1101020511	2	5.75	5.35	#NULL!	96.3	154.9	76.5	136.667	74.6667	4.97	0.79	3.38091	1.23	1	3	5	31.883	2	2	1	2	0	0	0	0
110102	1	2200.35	2	2	61.4	1101020443	2	8.21	0	#NULL!	98.3	163.5	79	126.667	72	3.84	0.89	2.39545	1.04	1	3	4	29.5523	2	2	2	1	0	0	0	2
110102	1	2703.72	3	3	66.4	1101020444	1	11.19	11.12	#NULL!	94.3	170.5	76.5	119.333	80	5.2	1.11	3.49545	1.2	1	3	5	26.3156	2	1	2	1	1	1	0	2
110102	1	2828.33	0	0	72.9	1101020456	1	5.87	4.61	#NULL!	79.3	169.4	64.5	116	56	2.59	0.37	1.39182	1.03	1	2	4	22.4767	2	2	1	2	0	0	1	0
110102	1	2470.29	0	0	66.2	1101020455	2	5.41	6.07	#NULL!	81.3	152.1	56.5	124.667	65.3333	4.63	1.07	3.01364	1.13	1	2	2	24.4225	2	2	1	3	0	0	0	0
110102	1	2280.69	0	0	74	1101020498	2	5.86	0	#NULL!	80.3	155.8	61.5	133.333	90	4.84	2.83	2.19364	1.36	1	3	5	25.3361	2	2	1	1	0	0	1	0
110102	1	2828.33	0	0	74.3	1101020499	1	5.62	0	#NULL!	80.3	165.5	60	146.667	90.6667	4.99	1.98	2.83	1.26	1	3	5	21.9056	2	2	1	1	0	0	0	0
110102	1	2890.76	0	0	63.1	1101020457	1	5.04	4.89	#NULL!	70.3	164.2	53.5	128.667	88.6667	4.8	0.4	3.24818	1.37	1	2	5	19.843	2	1	1	3	1	1	0	0
110102	1	3073.52	0	0	58.7	1101020459	2	5.76	3.99	#NULL!	77.2	167.1	62	125.333	85.3333	4.73	1.27	2.75273	1.4	1	2	3	22.2044	2	2	1	3	0	0	0	0
110102	1	2890.76	0	0	62.8	1101020491	1	5.59	4.8	#NULL!	87.7	168	69	158.667	89.3333	5.45	1.83	3.50818	1.11	1	3	2	24.4473	2	1	1	2	1	1	0	0
110102	1	2200.35	2	2	60.8	1101020492	2	7.06	0	#NULL!	79.3	151.4	60.5	133.333	83.3333	5.51	1.14	3.64182	1.35	1	3	3	26.3939	2	2	1	2	0	0	0	2
110102	1	2890.76	0	0	64.7	1101020484	1	6.01	6.45	#NULL!	89	157.9	57.5	128.667	80	6.12	1.61	4.41818	0.97	1	2	2	23.0624	2	2	1	1	0	0	1	0
110102	1	3073.52	1	1	59.7	1101020485	2	6.52	5.85	#NULL!	85	145.6	56.5	155.333	98	6.34	1.38	4.60273	1.11	1	2	2	26.6517	2	2	1	2	0	0	1	1
110102	1	2890.76	0	0	61.3	1101020469	1	5.51	5.61	#NULL!	90.5	166.8	71.5	136.667	89.3333	3.89	2.16	2.16818	0.74	1	3	3	25.6989	2	2	1	3	0	0	1	0
110102	1	3073.52	2	2	59	1101020468	2	10.7	0	#NULL!	80.2	145.8	54.5	104	50.6667	4.39	0.62	2.79818	1.31	1	3	3	25.6378	2	2	1	2	0	0	0	2
110102	1	2200.35	0	0	63.2	1101020532	2	5.86	#NULL!	#NULL!	89.5	154.1	70.5	140.667	81.3333	6.91	1.82	4.78273	1.3	1	1	4	29.6882	2	2	1	3	0	0	1	0
110102	1	2703.72	0	0	67.1	1101020533	1	5.45	#NULL!	#NULL!	95.5	178	80.5	101.333	70.6667	5.14	1.02	3.67636	1	1	1	5	25.4071	2	1	1	3	1	1	1	0
110102	1	3073.52	0	0	59.4	1101020504	2	5.18	5.83	#NULL!	75.3	155.8	60	103.333	68.6667	4.89	0.97	2.76909	1.68	1	2	3	24.7182	2	2	1	3	0	0	0	0
110102	1	3073.52	1	1	59.8	1101020505	2	6.15	6.9	#NULL!	74.2	143.8	50.5	158.667	93.3333	4.91	1.29	2.96364	1.36	1	1	3	24.4216	2	2	2	1	0	0	0	1
110102	1	2200.35	1	1	63.3	1101020507	2	6.98	6.16	#NULL!	95.5	160.8	74	123.333	84	5.25	1.54	3.56	0.99	1	3	4	28.6193	2	1	2	3	1	1	1	1
110102	1	4151.79	1	1	51	1101020463	2	6.24	7.24	#NULL!	83.1	157.4	60.5	106.667	70	4.98	1.24	3.30636	1.11	1	3	3	24.42	2	2	1	3	0	0	0	1
110102	1	2200.35	1	1	60.9	1101020467	2	6.47	7.02	#NULL!	77.8	153.5	55	116.667	76.6667	5.38	2.3	3.30455	1.03	1	3	4	23.3424	2	2	2	1	0	0	1	1
110102	1	2890.76	3	3	64.4	1101020451	1	6.39	11.82	#NULL!	80.8	150.5	58	136.667	76.6667	3.8	1.33	2.50545	0.69	1	3	3	25.6068	1	2	2	1	0	0	1	2
110102	1	3073.52	2	2	59.8	1101020452	2	6.46	0	#NULL!	84.9	158.2	57.5	148.667	76.6667	4.64	0.81	2.82182	1.45	1	3	4	22.975	2	1	1	3	1	1	0	2
110102	1	2200.35	0	0	61.4	1101020519	2	5.72	7.63	#NULL!	82.8	154.3	62.5	#NULL!	#NULL!	4.99	1.17	3.19818	1.26	1	2	3	26.2511	2	2	1	3	0	0	0	0
110102	1	4151.79	3	3	53.4	1101020520	2	5.2	11.68	#NULL!	80.3	157.7	68	129.333	78.6667	4.97	1.05	3.48273	1.01	1	3	4	27.343	1	2	1	4	0	0	1	2
110102	1	3211.92	2	2	75.9	1101020447	1	4.11	0	#NULL!	85	166	71	111.333	46.6667	4.66	1.34	3.00091	1.05	1	2	3	25.7657	2	2	1	3	0	0	0	2
110102	1	2470.29	2	2	66.7	1101020448	2	9.39	0	#NULL!	83	156.5	61.5	130.667	78	4.94	1.13	3.30636	1.12	1	2	4	25.11	2	2	1	3	0	0	0	2
110102	1	3073.52	0	0	59.4	1101020461	2	6.04	5.05	#NULL!	83.1	154.4	64	107.333	78.6667	6.04	1.53	4.35455	0.99	1	2	4	26.8464	2	2	1	3	0	0	1	0
110102	1	3148.58	2	2	85	1101020460	2	8.27	0	#NULL!	82.5	154.8	57.5	120	83.3333	4.77	0.93	3.24727	1.1	1	2	1	23.9953	2	2	1	1	0	0	0	2
110102	1	4151.79	1	1	54.4	1101020506	2	6.98	5.66	#NULL!	81.6	160.7	64	113.333	80	4.48	1.29	3.00364	0.89	1	2	3	24.7827	2	2	1	3	0	0	1	1
110102	1	3073.52	1	1	57	1101020466	2	6	7.85	#NULL!	90.3	158.2	72	120	84	4.24	1.29	2.69364	0.96	1	3	3	28.7687	2	2	1	3	0	0	1	1
110102	1	2890.76	1	1	60.5	1101020465	1	6.47	7.11	#NULL!	83.2	164.3	59.5	145.333	100	5.62	1.13	3.77636	1.33	1	3	3	22.0415	1	1	1	2	1	1	0	1
110102	1	3073.52	2	2	56.9	1101020489	2	7.33	0	#NULL!	76	154.3	53.5	150.667	90.6667	5.12	1.55	2.90545	1.51	1	2	3	22.471	2	2	1	2	0	0	0	2
110102	1	4870.13	1	1	56.9	1101020490	1	6.32	9.84	#NULL!	94.3	164.3	70	139.333	81.3333	4.65	2.26	2.71273	0.91	1	2	5	25.9312	1	1	2	1	1	1	1	1
110102	1	2828.33	1	1	74.1	1101020446	1	6.95	5.29	#NULL!	75.2	174.1	62.5	147.333	84	4.99	0.66	3.03	1.66	1	2	4	20.6197	2	1	1	3	1	1	0	1
110102	1	2470.29	2	2	68.4	1101020445	2	7.34	0	#NULL!	93.2	158.7	69	141.333	83.3333	3.22	0.51	2.09818	0.89	1	2	3	27.3965	2	2	1	3	0	0	1	2
110102	1	4870.13	0	0	56.7	1101020477	1	5.64	0	#NULL!	88.9	180.4	72.5	153.333	106.667	5.28	0.74	3.48364	1.46	1	2	3	22.2774	1	1	1	4	1	1	0	0
110102	1	4151.79	0	0	54.8	1101020476	2	5.45	0	#NULL!	77.8	165.4	63	113.333	86.6667	4.33	0.62	2.46818	1.58	1	2	4	23.0287	2	2	1	4	0	0	0	0
110102	1	2280.69	3	3	70.5	1101020453	2	7.85	0	#NULL!	83.8	155.2	64.5	148.667	84.6667	6.78	2.68	4.25182	1.31	1	2	3	26.7779	2	2	1	3	0	0	1	2
110102	1	3073.52	1	1	55	1101020475	2	6.44	0	#NULL!	81.3	153.3	64	116.667	70	5.31	2.01	3.32636	1.07	1	1	2	27.233	1	2	1	3	0	0	0	1
110102	1	2200.35	0	0	60	1101020516	2	6.04	6.21	#NULL!	69.4	149.2	45	123.333	69.3333	5.39	2.44	3.40091	0.88	1	2	3	20.2151	2	2	1	3	0	0	1	0
110102	1	2890.76	1	1	61	1101020515	1	6.53	9.16	#NULL!	79.4	164.2	61	145.333	82.6667	2.72	0.31	1.80909	0.77	1	2	5	22.6247	2	2	1	3	0	0	1	1
110102	1	2828.33	1	1	74	1101020500	1	6.32	7.69	#NULL!	74.1	177.1	62.5	133.333	83.3333	4.69	0.44	2.85	1.64	1	2	3	19.927	2	1	1	3	1	2	0	1
110102	1	4151.79	0	0	53.7	1101020487	2	5.7	5.8	#NULL!	75.2	154.3	53	96	66.6667	5.9	1.34	3.97091	1.32	1	3	5	22.261	2	2	1	3	0	0	0	0
110102	1	4870.13	0	0	55.5	1101020488	1	5.07	4.73	#NULL!	84.4	161.9	70	146	84.6667	5.06	1.7	3.35727	0.93	1	3	5	26.7057	1	2	1	3	0	0	1	0
110102	1	2890.76	0	0	64.8	1101020450	1	5.96	5.87	#NULL!	87.7	161.3	71	144.667	85.3333	4.86	2.05	2.85818	1.07	1	2	3	27.2891	2	1	1	3	1	1	0	0
110102	1	2200.35	2	2	60.2	1101020449	2	10.5	0	#NULL!	90.5	149.6	60	143.333	93.3333	5.48	3.89	2.90182	0.81	1	2	4	26.8095	2	2	1	3	0	0	1	2
110102	1	2470.29	2	2	68.1	1101020481	2	6.8	0	#NULL!	69.3	153	50.5	140.667	80.6667	5.15	0.74	3.22364	1.59	1	3	3	21.5729	2	2	1	3	0	0	0	2
110102	1	6254.17	0	0	53.3	1101020497	1	4.6	5.92	#NULL!	81	167.5	56	150	100	4.34	2.53	1.44	1.75	1	2	4	19.9599	1	1	1	3	1	2	1	0
110102	1	2470.29	1	1	69.8	1101020483	2	6.2	5.83	#NULL!	85	153.4	51.5	112.667	66	7.35	0.63	5.25364	1.81	1	2	2	21.8855	1	2	1	2	0	0	1	1
110102	1	2280.69	1	1	73.3	1101020503	2	6.33	8.02	#NULL!	81.1	152.9	54.5	133.333	75.3333	6.54	2.16	4.63818	0.92	1	2	4	23.3121	2	2	1	2	0	0	1	1
110102	1	4202.1	1	1	45	1101020513	2	6.76	8.76	#NULL!	89.9	163.4	77	128.667	89.3333	4.27	0.72	2.65273	1.29	1	2	5	28.8394	2	2	1	3	0	0	0	1
110102	1	7817.9	3	3	47.4	1101020514	1	8.34	6.98	#NULL!	89.3	174.4	72.5	110	70	4.4	1.04	3.08727	0.84	1	2	5	23.8366	2	1	1	3	1	1	1	2
110102	1	2332.14	1	1	69.7	1101020101	2	6.96	6.63	#NULL!	77.5	157.1	59.5	125.333	76	2.93	0.37	1.99182	0.77	1	3	2	24.1082	2	2	1	3	0	0	1	1
110102	1	4597.77	1	1	59.7	1101020107	1	5.75	9.91	#NULL!	90.2	156.5	72.5	140	74	1.71	0.63	1.13364	0.29	1	2	2	29.6012	2	2	1	2	0	0	1	1
110102	1	2729.09	2	2	61.1	1101020103	1	8.2	0	#NULL!	89.6	163.9	63.5	117.333	64.6667	2.43	0.32	1.53455	0.75	1	2	3	23.6383	1	1	1	3	1	1	1	2
110102	1	2901.63	0	0	59.3	1101020102	2	5.65	3.18	#NULL!	88.7	155.1	66.5	112	72	4.98	2	3.07091	1	1	2	3	27.6438	2	2	1	3	0	0	1	0
110102	1	2729.09	2	2	60.8	1101020127	1	7.41	0	#NULL!	85.4	156.7	61	114	72	5.19	1.54	3.68	0.81	1	2	3	24.8423	2	2	1	2	0	0	1	2
110102	1	2901.63	0	0	56	1101020128	2	5.23	7.67	#NULL!	73.5	147.1	47	104	64	3.7	0.83	2.42273	0.9	1	2	4	21.7206	2	2	1	2	0	0	1	0
110102	1	2077.3	1	1	60.6	1101020112	2	6.91	5.77	#NULL!	79.7	157.2	58	103.333	76.6667	2.53	0.98	1.67455	0.41	1	2	3	23.4705	2	#NULL!	1	3	#NULL!	1	1	1
110102	1	2153.14	0	0	73.9	1101020116	2	4.71	4.86	#NULL!	64.1	151.3	44.5	97.3333	62	4.61	0.5	2.96273	1.42	1	2	5	19.4394	2	2	1	2	0	0	0	0
110102	1	3032.29	1	1	80.3	1101020118	1	6.14	5.51	#NULL!	90.2	167.3	71	118.667	66	4.73	0.9	3.36091	0.96	1	2	4	25.3668	2	2	1	2	0	0	1	1
110102	1	3919.6	0	0	50.8	1101020120	2	5.25	6.8	#NULL!	83	156.5	64	109.333	71.3333	4.47	0.86	3.28909	0.79	1	2	4	26.1307	2	2	1	3	0	0	1	0
110102	1	2901.63	0	0	55.3	1101020129	2	5.19	4.41	#NULL!	77.8	163.8	61	106	56.6667	3.61	0.43	2.48455	0.93	1	3	4	22.7354	2	2	1	3	0	0	1	0
110102	1	3032.29	3	3	76.8	1101020130	1	8.98	0	#NULL!	105	157.8	71.5	101.333	61.3333	3.45	2.12	1.79636	0.69	1	2	3	28.7139	2	1	1	3	1	1	1	2
110102	1	5904.41	3	3	54.5	1101020115	1	7.01	8.46	#NULL!	93.5	171.4	79	118	76	3.52	3.9	1.35727	0.39	1	2	4	26.8909	2	2	2	1	0	0	1	2
110102	1	3919.6	0	0	54.6	1101020117	2	5.9	7.73	#NULL!	94.6	157.4	69	143.333	90.6667	6.51	1.31	5.17455	0.74	1	2	4	27.8509	2	2	1	3	0	0	1	0
110102	1	3919.6	0	0	50.6	1101020147	2	6.05	3.08	#NULL!	71.1	161.1	51.5	101.333	59.3333	2.82	1.03	1.77182	0.58	1	2	4	19.8434	2	1	1	3	1	1	1	0
110102	1	5904.41	1	1	50.9	1101020143	1	6.7	5.4	#NULL!	87.5	173	75	96	70.6667	3.05	2.41	1.50455	0.45	1	2	4	25.0593	1	1	2	2	1	2	1	1
110102	1	2901.63	2	2	59.8	1101020136	2	10.3	0	#NULL!	77.4	155.2	54	114	82	6.5	2	4.67091	0.92	1	2	4	22.4187	2	2	1	1	0	0	1	2
110102	1	2901.63	1	1	56.1	1101020148	2	5.24	8.38	#NULL!	88	164	77	100.667	74.6667	6.75	2.71	4.65818	0.86	1	2	4	28.6288	2	2	1	3	0	0	1	1
110102	1	4597.77	0	0	56.3	1101020149	1	5.69	6.5	#NULL!	89.2	166.7	67	96	70	3.53	2.22	2.17091	0.35	1	2	4	24.1104	1	1	1	2	1	1	1	0
110102	1	7380.68	2	2	49	1101020108	1	7.79	0	#NULL!	91.5	183.5	78	108	87.3333	5.07	3.97	2.34545	0.92	1	2	4	23.1645	2	2	1	2	0	0	1	2
110102	1	2153.14	1	1	73.9	1101020109	2	6.25	6.13	#NULL!	89.6	159.2	65	124	75.3333	5.72	2.47	3.76727	0.83	1	2	3	25.6464	1	2	2	2	0	0	1	1
110102	1	2972.49	3	3	76.4	1101020111	2	6.87	12.32	#NULL!	93.1	154.7	66.5	128	62.6667	2.03	1.6	1.08273	0.22	1	2	2	27.787	2	2	1	3	0	0	1	2
110102	1	2972.49	2	2	79.7	1101020157	2	5.52	0	#NULL!	86	155	55	122	78.6667	6.13	1.59	4.32727	1.08	1	2	1	22.8928	2	2	2	1	0	0	1	2
110102	1	7380.68	0	0	46.7	1101020137	1	5.71	4.15	#NULL!	91.1	172.3	77	118	84	1.87	0.44	1.33	0.34	1	2	4	25.937	2	2	1	3	0	0	1	0
110102	1	4597.77	1	1	56.2	1101020152	1	6.2	8.96	#NULL!	85.6	155.5	63.5	108.667	62	1.88	0.57	1.28091	0.34	1	2	3	26.2611	1	1	1	2	1	2	1	1
110102	1	2901.63	1	1	55.3	1101020139	2	6.14	6.37	#NULL!	97.4	156.9	78.5	122	73.3333	6.54	1.91	3.93182	1.74	1	2	3	31.8877	2	1	1	1	1	1	1	1
110102	1	2901.63	1	1	56.7	1101020150	2	6.9	10	#NULL!	92.1	162	64.5	95.3333	62	4.77	2.67	2.79636	0.76	1	3	3	24.577	2	2	1	3	0	0	1	1
110102	1	2077.3	0	0	60.9	1101020105	2	5.84	6.39	#NULL!	72.4	156.5	51	102.667	70.6667	3.44	0.62	2.36818	0.79	1	1	4	20.8229	2	2	1	3	0	0	1	0
110102	1	2077.3	3	3	62.2	1101020154	2	7.07	0	#NULL!	93.1	153.5	70.5	130	79.3333	2.11	0.91	1.44636	0.25	1	3	4	29.9207	2	2	1	3	0	0	1	2
110102	1	3919.6	3	3	54.3	1101020134	2	7.57	4.9	#NULL!	85.6	152.1	61	126	80.6667	1.92	3.6	0.0736364	0.21	1	#NULL!	3	26.3676	2	#NULL!	1	3	#NULL!	1	1	2
110102	1	2077.3	0	0	60.4	1101020126	2	5.99	5.42	#NULL!	87.4	162.6	77.5	106.667	80.6667	5.31	2.81	3.22273	0.81	1	2	3	29.313	2	2	1	3	0	0	1	0
110102	1	3919.6	1	1	52.3	1101020142	2	6.62	7.53	#NULL!	106.2	159.8	80	112	70.6667	1.93	0.54	1.39455	0.29	1	2	4	31.3283	2	2	1	1	0	0	1	1
110102	1	2972.49	0	0	76.7	1101020203	2	5.95	7.67	#NULL!	80.4	149.4	54	144	79.3333	5.33	1.41	3.76909	0.92	1	1	1	24.1932	2	2	1	2	0	0	1	0
110102	1	3967.09	0	0	46.2	1101020104	2	5.87	0	#NULL!	76.6	152.5	56	106	68.6667	3.65	1.38	2.04273	0.98	1	1	4	24.0795	2	2	1	3	0	0	1	0
110102	1	5904.41	1	1	54.9	1101020217	1	6.79	10.86	#NULL!	86.7	168.9	72	121.333	80.6667	3.7	1.02	2.50636	0.73	1	3	3	25.2391	1	2	1	3	0	0	1	1
110102	1	3032.29	0	0	78.5	1101020205	1	6.02	7.31	#NULL!	83.2	171.9	61	128.667	80	3.75	0.35	2.21091	1.38	1	#NULL!	5	20.6433	2	2	1	2	0	0	0	0
110102	1	2153.14	2	2	73	1101020207	2	12.82	0	#NULL!	94.5	149.9	63	179.333	142	3.34	1.63	2.00909	0.59	1	#NULL!	3	28.0374	1	2	2	1	0	0	1	2
110102	1	2972.49	0	0	75.1	1101020204	2	5.98	7.76	#NULL!	107.2	151.9	74	126.667	82	4.32	0.96	2.74364	1.14	1	2	2	32.0713	2	2	1	3	0	0	0	0
110102	1	2332.14	0	0	67.9	1101020211	2	5.45	6.49	#NULL!	85.7	151.5	63	127.333	77.3333	3.65	2.19	1.94455	0.71	1	2	3	27.4483	2	2	1	3	0	0	1	0
110102	1	2670.15	1	1	71.5	1101020212	1	5.22	7.91	#NULL!	89.1	165	68.5	139.333	83.3333	4.31	0.92	2.71182	1.18	1	2	3	25.1607	2	2	1	2	0	0	0	1
110102	1	3967.09	0	0	46.8	1101020219	2	4.87	4.98	#NULL!	77.5	150.6	54	115.333	76.6667	3.52	1.48	1.71727	1.13	1	#NULL!	4	23.8091	2	2	1	3	0	0	0	0
110102	1	2729.09	0	0	61.7	1101020209	1	5.91	7.41	#NULL!	89.3	173.1	74.5	122.667	83.3333	3.16	1.32	1.75	0.81	1	2	4	24.8635	1	1	1	1	1	2	1	0
110102	1	2077.3	3	3	61.4	1101020208	2	8.57	15.84	#NULL!	85.6	154.4	65	134.667	81.3333	5.2	2.67	3.04636	0.94	1	2	4	27.2658	2	2	1	3	0	0	1	2
110102	1	2901.63	3	3	56.5	1101020158	2	6.82	12.25	#NULL!	93	165.2	76	150	87.3333	2.34	1.09	1.29455	0.55	1	2	3	27.848	2	2	1	2	0	0	1	2
110102	1	3967.09	0	0	47.2	1101020224	2	5.58	7.53	#NULL!	71.1	160.7	56.5	110.667	85.3333	3.32	0.34	2.00545	1.16	1	#NULL!	4	21.8785	2	2	1	3	0	0	0	0
110102	1	5904.41	0	0	53	1101020123	1	5.85	5.78	#NULL!	84.4	165.9	69	124	75.3333	3.84	0.81	2.54182	0.93	1	#NULL!	3	25.0701	1	1	1	3	0	0	1	0
110102	1	3967.09	1	1	47.6	1101020144	2	6.53	5.74	#NULL!	77.1	154.4	53.5	107.333	61.3333	4.57	2.03	2.62727	1.02	1	1	4	22.4419	2	2	1	3	0	0	1	1
110102	1	2153.14	1	1	73.3	1101020210	2	5.99	9.35	#NULL!	90.2	154.3	63.8	156	70	4.01	1.99	2.19545	0.91	1	2	2	26.7972	2	2	1	3	0	0	1	1
110102	1	2153.14	2	2	74.6	1101020206	2	10.58	0	#NULL!	90.9	154.1	63.5	135.333	70.6667	3.75	2.4	2.05909	0.6	1	2	3	26.7404	2	1	1	2	1	1	1	2
110102	1	2670.15	1	1	74.5	1101020213	1	6.68	10.7	#NULL!	99.1	166.3	77	126.667	80.6667	5.09	1.24	3.22636	1.3	1	2	2	27.8424	1	1	2	1	1	2	0	1
110102	1	2972.49	0	0	75.2	1101020214	2	6.01	4.83	#NULL!	77.1	145.4	46	118	70.6667	4.15	0.66	2.71	1.14	1	2	1	21.7585	2	2	1	3	0	0	0	0
110102	1	2332.14	2	2	69.9	1101020202	2	6.92	0	#NULL!	91.3	155.3	68	138	85.3333	4.38	2.79	2.37182	0.74	1	2	4	28.1946	2	2	1	2	0	0	1	2
110102	1	7380.68	3	3	46.1	1101020201	1	7.45	5.94	#NULL!	97.4	171.6	80	112	80	4.16	1.47	2.96182	0.53	1	2	3	27.1679	1	1	2	1	1	1	1	2
110102	1	5904.41	1	1	53.5	1101020233	1	6.39	0	#NULL!	104.4	170.5	88.5	133.333	93.3333	5.13	1.64	3.48455	0.9	1	3	4	30.4435	1	1	1	2	1	2	1	1
110102	1	4597.77	0	0	57.2	1101020222	1	5.08	4.12	#NULL!	97.9	168.6	78	152.667	99.3333	3.63	0.99	2.1	1.08	1	1	5	27.4397	1	1	1	2	1	1	0	0
110102	1	2901.63	1	1	55.4	1101020223	2	5.09	8.41	#NULL!	84.4	154.5	64	120.667	72	5.1	1.72	3.32818	0.99	1	1	3	26.8116	2	1	1	3	1	1	1	1
110102	1	5904.41	0	0	50.6	1101020110	1	5.06	2.22	#NULL!	85.3	155.2	61	132	80.6667	4.26	0.89	2.69545	1.16	1	1	3	25.3248	1	2	1	1	0	0	0	0
110102	1	3967.09	0	0	48.9	1101020228	2	5.51	5.16	#NULL!	85.6	159.3	59.5	138	86	4.41	2.01	2.62636	0.87	1	1	3	23.4469	2	1	1	2	1	1	1	0
110102	1	2670.15	2	2	73.5	1101020220	1	8.53	0	#NULL!	93.1	159.1	64	124.667	62.6667	2.34	0.88	1.31	0.63	1	2	2	25.2836	1	1	1	2	1	1	1	2
110102	1	2901.63	1	1	55.5	1101020227	2	5.25	10.24	#NULL!	87.7	157.7	63.5	124	85.3333	5.49	1.46	3.88636	0.94	1	3	3	25.5335	2	1	1	3	1	1	1	1
110102	1	4597.77	0	0	57	1101020226	1	4.43	4.09	#NULL!	70.7	165.5	56.5	113.333	70.6667	2.97	0.96	1.59364	0.94	1	3	5	20.6278	1	2	2	1	0	0	1	0
110102	1	2332.14	0	0	66.4	1101020225	2	6.02	6.86	#NULL!	92	152.6	63.5	108.667	83.3333	4.12	1.07	2.70364	0.93	1	2	4	27.2687	2	2	2	1	0	0	1	0
110102	1	2552.51	1	1	69.5	1101020106	1	5.29	10.19	#NULL!	96.4	166.4	71.5	126.667	77.3333	3.15	2.82	1.45818	0.41	1	2	3	25.8226	1	1	2	1	1	1	1	1
110102	1	2972.49	0	0	75.8	1101020146	2	5.86	7.47	#NULL!	106.4	150	73	142	80	2.45	0.69	1.58636	0.55	1	2	1	32.4444	2	2	2	1	0	0	1	0
110102	1	5904.41	0	0	52.1	1101020159	1	4.54	0	#NULL!	86	168.8	84	116.667	70.6667	3.25	2.01	1.91636	0.42	1	2	3	29.4805	1	1	1	2	1	1	1	0
110103	1	973.54	0	0	72.2	1101030222	1	4.85	5.1	#NULL!	79.6	163.4	55.5	121.333	74	5.8	1.02	4.24636	1.09	1	3	3	20.7869	2	1	1	1	1	1	1	0
110103	1	850.298	0	0	66.7	1101030216	2	4.665	#NULL!	#NULL!	83.2	153.6	53.8	119.333	74	6.09	0.85	4.29364	1.41	1	3	4	22.8034	2	2	1	2	0	0	1	0
110103	1	2691	0	0	46.3	1101030275	1	5	0	#NULL!	95.7	173.2	86.8	120	80	6.6	3.66	3.99636	0.94	1	2	4	28.935	1	1	1	3	1	1	1	0
110103	1	785.035	0	0	71.7	1101030260	2	5.64	0	#NULL!	85	155	59.6	113.333	66	6.74	1.39	4.94818	1.16	1	2	3	24.8075	2	1	1	3	1	1	1	0
110103	1	1676.35	0	0	56.8	1101030286	1	5.62	5.9	#NULL!	83.8	156.7	64.6	118	81.3333	6.31	1.93	3.95273	1.48	1	2	3	26.3084	2	1	1	3	1	1	1	0
110103	1	1057.94	0	0	56.6	1101030287	2	4.91	6.86	#NULL!	84.4	156.4	60.1	128.667	77.3333	5.59	2.06	3.64364	1.01	1	2	3	24.5698	2	1	1	2	1	1	1	0
110103	1	1676.35	1	1	58.9	1101030254	1	6.65	0	#NULL!	93.7	165.3	72.9	122.667	73.3333	3.57	0.62	2.15818	1.13	1	2	3	26.6798	1	1	1	2	1	2	0	1
110103	1	1057.94	0	0	57.2	1101030255	2	5.65	0	#NULL!	89.8	158.4	75.2	130	88.6667	4.7	1.52	2.83909	1.17	1	2	3	29.9714	1	1	1	3	1	1	0	0
110103	1	2152.75	3	3	51.4	1101030279	1	7.17	0	#NULL!	93.3	166.1	76.4	124	74	5.45	1.65	3.68	1.02	1	#NULL!	4	27.692	2	1	1	3	1	1	1	2
110103	1	1446.4	1	1	47.1	1101030280	2	6.21	0	#NULL!	93.5	162	73.7	125.333	69.3333	6.14	1.95	3.83364	1.42	1	#NULL!	4	28.0826	2	2	1	3	0	0	0	1
110103	1	995.028	0	0	61.7	1101030268	1	5.97	0	#NULL!	84.4	166	71.8	120	76	4.12	1.05	2.72273	0.92	1	2	4	26.056	2	1	1	2	1	1	1	0
110103	1	1057.94	0	0	55.1	1101030271	2	5.59	0	#NULL!	79.8	162.4	69.5	116	82	5.2	1.9	3.37636	0.96	1	2	4	26.3519	2	1	1	3	1	1	1	0
110103	1	995.028	2	2	62.2	1101030173	1	5.24	7.25	#NULL!	88.7	171.4	70.7	128.667	78	4.95	1.14	3.19182	1.24	1	3	5	24.0657	1	1	1	3	1	1	0	2
110103	1	757.384	0	0	62.2	1101030172	2	5.03	5.08	#NULL!	84.5	151.9	64	108.667	68.6667	5.41	2.56	3.11636	1.13	1	3	3	27.7373	2	2	1	2	0	0	1	0
110103	1	930.647	0	0	66.5	1101030227	1	5.6	0	#NULL!	90.1	155.7	61.9	108.667	79.3333	5.82	3.24	3.25727	1.09	1	3	4	25.5337	1	2	2	1	0	0	1	0
110103	1	757.384	2	2	60.7	1101030226	2	6.04	#NULL!	#NULL!	79.2	155.7	66.1	100	60.6667	4.46	0.97	3.15909	0.86	1	3	3	27.2662	2	2	1	2	0	0	1	2
110103	1	2152.75	0	0	54.5	1101030261	1	5.21	0	#NULL!	98.5	161.2	79.5	118.667	72.6667	6.25	3.15	3.75818	1.06	1	3	4	30.5941	2	1	1	3	1	1	1	0
110103	1	973.54	0	0	71.9	1101030233	1	5.36	0	#NULL!	86	163.5	65.8	126	92.6667	4.93	2.28	2.84364	1.05	1	1	5	24.6145	2	1	1	3	1	1	1	0
110103	1	785.035	2	2	71.6	1101030219	2	7.65	0	#NULL!	88.3	157.2	65	135.333	70	6.07	2.15	3.81273	1.28	1	1	3	26.3032	2	2	1	3	0	0	0	2
110103	1	995.028	0	0	63.1	1101030249	1	5.89	0	#NULL!	94.8	163.1	67.5	100	80	4.84	2.31	2.97	0.82	1	3	3	25.3744	1	1	1	3	1	2	1	0
110103	1	757.384	0	0	62.9	1101030265	2	5.15	0	#NULL!	77	150.1	48.8	180	100	5.55	1.16	3.88273	1.14	1	3	5	21.66	2	2	1	1	0	0	0	0
110103	1	930.647	0	0	67.6	1101030251	1	3.78	0	#NULL!	81.6	160.3	60.8	134.667	84	3.59	0.68	2.29091	0.99	1	2	4	23.6612	1	1	1	3	1	2	1	0
110103	1	850.298	3	3	66.7	1101030250	2	7.25	0	#NULL!	68	154	42.1	120	67.3333	5.77	1.24	3.60636	1.6	1	2	5	17.7517	2	1	1	3	1	1	0	2
110103	1	995.028	2	2	60.7	1101030228	1	8.9	0	#NULL!	97.3	166	79.6	116.667	81.3333	3.81	1.07	2.39364	0.93	1	2	4	28.8866	2	1	1	1	1	1	1	2
110103	1	1057.94	0	0	58.9	1101030229	2	5.16	0	#NULL!	96.4	151.4	68.7	116.667	78.6667	4.63	1.33	2.15545	1.87	1	2	3	29.9713	2	2	1	2	0	0	0	0
110103	1	1676.35	3	3	58.7	1101030240	1	8.43	0	#NULL!	92.7	161	71.8	130	73.3333	5.89	3.05	3.40364	1.1	1	2	3	27.6995	1	1	1	1	1	1	1	2
110103	1	1429.09	0	0	54.3	1101030241	2	5.89	0	#NULL!	76.3	149.6	49	123.333	64.6667	6.19	1.18	4.37364	1.28	1	2	4	21.8944	2	2	1	3	0	0	1	0
110103	1	1057.94	0	0	58	1101030246	2	5.675	#NULL!	#NULL!	79.4	157.7	59.6	122	72	4.88	1.04	3.24727	1.16	1	2	3	23.9653	2	2	1	3	0	0	0	0
110103	1	1083.77	2	2	84.9	1101030245	2	5.52	0	#NULL!	102.4	144.1	73.8	147.333	70.6667	3.32	0.56	2.13545	0.93	1	2	1	35.5409	2	2	2	1	0	0	1	2
110103	1	785.035	1	1	74.7	1101030223	2	5.21	9.4	#NULL!	93	152	62.5	113.333	69.3333	4.72	1.09	3.14455	1.08	1	2	2	27.0516	2	2	1	3	0	0	0	1
110103	1	1105.57	2	2	80.7	1101030224	1	5.59	0	#NULL!	90.1	165.3	61.9	126.667	68	4.25	0.6	3.08727	0.89	1	2	2	22.654	2	2	1	1	0	0	1	2
110103	1	2152.75	1	1	51.2	1101030288	1	6.45	0	#NULL!	83.6	164.5	62	100	61.3333	3.32	0.72	1.96273	1.03	1	2	4	22.9118	1	2	1	3	0	0	1	1
110103	1	1676.35	1	1	59.3	1101030237	1	6.27	0	#NULL!	91.1	168.7	76.1	113.333	79.3333	5.62	2.61	3.06364	1.37	1	3	3	26.7396	2	1	1	3	1	1	1	1
110103	1	1057.94	0	0	58.3	1101030171	2	4.05	0	#NULL!	83.5	155.2	60.2	116.667	73.3333	4.92	0.71	3.43727	1.16	1	3	3	24.9927	2	1	1	3	1	1	0	0
110103	1	1057.94	0	0	56.2	1101030289	2	4.83	4.36	#NULL!	68.3	149.1	51	110.667	73.3333	5.98	1.11	3.69545	1.78	1	3	3	22.9411	2	2	1	3	0	0	0	0
110103	1	1446.4	0	0	48.4	1101030235	2	4.66	0	#NULL!	99.2	161	79.1	119.333	82	5.03	1.27	3.26273	1.19	1	#NULL!	5	30.5158	2	2	2	2	0	0	0	0
110103	1	1105.57	0	0	76.2	1101030236	1	5.03	#NULL!	#NULL!	112.1	163.5	88.9	124	64	5.7	1.92	3.63727	1.19	1	#NULL!	2	33.2557	2	2	1	3	0	0	0	0
110103	1	1429.09	0	0	50.5	1101030212	2	5.1	#NULL!	#NULL!	70.4	161.2	54.6	109.333	63.3333	4.36	0.54	2.65455	1.46	1	#NULL!	4	21.0118	2	2	1	2	0	0	0	0
110103	1	1429.09	0	0	53.8	1101030281	2	5.4	0	#NULL!	69.4	150.3	50	111.333	67.3333	5.39	1.26	3.50727	1.31	1	1	4	22.1336	2	2	1	2	0	0	0	0
110103	1	1676.35	0	0	55.4	1101030285	1	5	0	#NULL!	88	169	66.6	110.667	80	5.08	1.61	3.30818	1.04	1	1	3	23.3185	1	1	1	1	1	2	0	0
110103	1	1105.57	0	0	84.9	1101030283	1	4.82	0	#NULL!	68.4	161.4	65.9	99.3333	66	5.35	1.19	3.26909	1.54	1	1	2	25.2975	2	1	2	1	1	1	0	0
110103	1	850.298	2	2	65.2	1101030225	2	10.54	0	#NULL!	84.5	155.1	68.2	128	84	5.16	2.04	3.36273	0.87	1	2	3	28.3505	2	2	1	3	0	0	1	2
110103	1	850.298	0	0	68.1	1101030259	2	5.4	0	#NULL!	79.4	156.4	51.2	121.333	64	4.33	1.18	2.75364	1.04	1	2	4	20.9313	2	1	2	3	1	1	0	0
110103	1	973.54	0	0	70.3	1101030258	1	5.3	0	#NULL!	93.7	166.3	76.2	118	74	5.55	2.7	3.29273	1.03	1	2	3	27.5531	1	1	2	2	1	1	1	0
110103	1	930.647	0	0	69.1	1101030217	1	4.97	0	#NULL!	85	158	60	134.667	84	5.05	0.78	3.71545	0.98	1	3	3	24.0346	1	1	1	3	1	2	1	0
110103	1	850.298	0	0	65.7	1101030218	2	5.89	0	#NULL!	86.3	152.3	65.7	113.333	76.6667	6.11	1.33	4.32545	1.18	1	3	2	28.3247	2	2	1	3	0	0	1	0
110103	1	1057.94	0	0	57.7	1101030214	2	4.35	0	#NULL!	80	156.5	55.7	104.667	59.3333	4.2	0.99	2.41	1.34	1	2	5	22.7419	2	2	1	2	0	0	0	0
110103	1	1676.35	0	0	58.7	1101030213	1	4.72	0	#NULL!	84.8	163.9	65	106.667	82	4.88	1.87	2.85	1.18	1	2	4	24.1967	2	1	1	2	1	1	0	0
110103	1	973.54	1	1	73.4	1101030232	1	6.24	0	#NULL!	99.2	168.6	81.5	112	82	5.66	3.33	3.24636	0.9	1	1	5	28.671	2	1	1	3	1	1	1	1
110103	1	785.035	0	0	70.3	1101030230	2	5	0	#NULL!	83.9	155.3	57.8	119.333	86.6667	5.24	3.72	2.70909	0.84	1	1	4	23.9654	2	2	1	2	0	0	1	0
110103	1	1057.94	1	1	59.6	1101030248	2	5.53	9.59	#NULL!	84.5	156	64.5	106.667	86	4.46	1.44	2.83545	0.97	1	2	3	26.5039	2	2	1	2	0	0	1	1
110103	1	850.298	2	2	68.5	1101030220	2	7.01	0	#NULL!	84.2	148.9	53.2	116.667	66.6667	4.88	1.2	3.21455	1.12	1	3	2	23.9951	2	2	1	3	0	0	0	2
110103	1	973.54	2	2	72.4	1101030221	1	7.25	0	#NULL!	99.4	168.7	70.5	122	64	3.95	0.56	2.58545	1.11	1	3	5	24.7719	2	2	1	3	0	0	0	2
110103	1	757.384	2	2	62.3	1101030264	2	5.77	0	#NULL!	82	160.1	58.8	122.667	70	3.45	0.49	1.81727	1.41	1	1	5	22.9401	2	2	1	2	0	0	0	2
110103	1	1057.94	1	1	57.1	1101030253	2	6.84	0	#NULL!	74.3	151	52.2	120	70	4.93	1.22	3.02545	1.35	1	3	3	22.8937	2	2	1	3	0	0	0	1
110103	1	1676.35	0	0	57.3	1101030252	1	4.93	5.04	#NULL!	68.7	164.3	49.4	127.333	82	4.86	0.86	3.01909	1.45	1	3	3	18.3	1	1	1	2	1	2	0	0
110103	1	1676.35	0	0	57.1	1101030273	1	4.89	0	#NULL!	91.8	166.2	75.5	113.333	70	7.16	0.71	5.70727	1.13	1	2	3	27.3328	1	1	1	3	1	1	1	0
110103	1	1057.94	0	0	58.7	1101030272	2	5.4	0	#NULL!	88.5	160.8	71.4	128	80	5.57	1.48	3.73727	1.16	1	2	3	27.6138	2	2	1	3	0	0	0	0
110103	1	2152.75	1	1	50.9	1101030188	1	5.26	10.06	#NULL!	84.7	168	67.4	124.667	80.6667	3.97	0.83	2.33273	1.26	1	3	5	23.8804	1	1	1	2	1	1	0	1
110103	1	1676.35	0	0	59	1101030166	1	5.79	6.14	#NULL!	81.9	167.6	62.2	100.667	66	3.98	0.97	1.93909	1.6	1	3	3	22.1433	2	2	1	2	0	0	0	0
110103	1	1429.09	1	1	54.3	1101030165	2	5.19	9.25	#NULL!	88.5	156	68.1	100	68	5.27	1.72	3.49818	0.99	1	3	3	27.9832	2	1	1	3	1	1	1	1
110103	1	785.035	0	0	73.4	1101030179	2	5.98	0	#NULL!	93.6	161.2	78.7	160	82	5.89	1.83	3.99818	1.06	1	3	2	30.2862	2	2	1	3	0	0	0	0
110103	1	1429.09	0	0	53.4	1101030167	2	5.07	0	#NULL!	80.6	166.1	63.8	100	60.6667	4.5	1.88	2.47545	1.17	1	2	4	23.125	2	2	1	2	0	0	0	0
110103	1	1105.57	0	0	75.9	1101030134	1	5.61	0	#NULL!	97	170.4	72.7	135.333	75.3333	4.52	1.86	2.57455	1.1	1	1	3	25.0377	1	2	1	1	0	0	0	0
110103	1	1446.4	0	0	48.1	1101030137	2	4.335	#NULL!	#NULL!	76.6	156.8	57.4	116.667	71.3333	4.01	0.58	2.21636	1.53	1	1	3	23.3464	2	2	1	3	0	0	0	0
110103	1	1057.94	2	2	59.5	1101030153	2	7.7	0	#NULL!	69.8	154.1	47.6	99.3333	60.6667	4.93	1.67	2.97091	1.2	1	2	4	20.0448	2	1	1	2	1	1	0	2
110103	1	1676.35	0	0	59	1101030154	1	5.67	0	#NULL!	90.8	158.5	68.4	113.333	79.3333	3.72	1.75	2.04455	0.88	1	2	3	27.2269	1	2	1	1	0	0	1	0
110103	1	1105.57	2	2	78.9	1101030142	1	12.26	0	#NULL!	111.8	173.5	89.3	130.667	78	3.99	1.31	2.47455	0.92	1	2	2	29.6656	2	2	1	1	0	0	1	2
110103	1	1083.77	1	1	82	1101030146	2	6.73	0	#NULL!	82.5	162	58.1	132	79.3333	5.92	1.93	4.03273	1.01	1	2	2	22.1384	2	2	1	1	0	0	1	1
110103	1	757.384	1	1	62.5	1101030177	2	6.31	0	#NULL!	96.4	162.2	79	126	78.6667	4.24	0.92	2.79182	1.03	1	2	4	30.0279	2	2	1	3	0	0	1	1
110103	1	1429.09	0	0	52.4	1101030247	2	5.61	0	#NULL!	90	158	72.8	103.333	63.3333	4.36	1.54	2.64	1.02	1	2	4	29.162	1	2	1	3	0	0	1	0
110103	1	1057.94	3	3	59.8	1101030168	2	8.555	#NULL!	#NULL!	78.1	150	55.6	110	60	3.4	0.46	2.03091	1.16	1	3	3	24.7111	2	2	1	3	0	0	0	2
110103	1	1429.09	0	0	51.8	1101030163	2	4.82	6.55	#NULL!	83.5	159	70.3	106	72.6667	4.75	1.51	2.51364	1.55	1	3	4	27.8074	2	2	1	3	0	0	0	0
110103	1	1676.35	0	0	55.4	1101030174	1	5.61	0	#NULL!	86.6	173	72.2	112.667	81.3333	4.62	1.87	2.81	0.96	1	2	5	24.1238	1	1	1	1	1	2	1	0
110103	1	1429.09	0	0	51.9	1101030156	2	5.23	6.14	#NULL!	68.4	158.5	52.3	112	66.6667	4.89	0.46	2.47091	2.21	1	2	4	20.8182	2	2	1	3	0	0	0	0
110103	1	2152.75	0	0	52.1	1101030185	1	4.08	0	#NULL!	82.4	167.6	66	129.333	89.3333	4.71	2.01	3.08636	0.71	1	2	4	23.4961	1	1	1	2	1	2	1	0
110103	1	1446.4	0	0	48.9	1101030203	2	5.07	0	#NULL!	66.4	160.2	53.5	114	75.3333	5.14	1.33	3.17545	1.36	1	2	4	20.8463	2	2	1	1	0	0	0	0
110103	1	1057.94	0	0	59.7	1101030201	2	4.75	0	#NULL!	88.1	155.7	60.1	118	62.6667	5.53	1.87	3.43	1.25	1	2	3	24.7912	2	2	2	1	0	0	0	0
110103	1	1429.09	0	0	53.9	1101030184	2	5.79	0	#NULL!	97.4	152.6	74.4	120	75.3333	4.94	0.58	3.18636	1.49	1	2	2	31.9495	2	2	1	3	0	0	0	0
110103	1	1083.77	0	0	80.9	1101030180	2	5.405	#NULL!	#NULL!	93.3	150.9	63.2	102.667	72	5.42	4.4	2.52	0.9	1	2	1	27.7548	2	2	1	3	0	0	1	0
110103	1	1676.35	0	0	57.3	1101030149	1	5.39	0	#NULL!	90.8	170.7	73	102	73.3333	4.56	1.95	2.64364	1.03	1	2	3	25.0528	1	1	1	3	1	1	1	0
110103	1	2152.75	2	2	54.3	1101030197	1	7.21	0	#NULL!	105.5	181.3	97.7	116.667	80.6667	4.75	3.15	2.47818	0.84	1	3	3	29.7234	1	1	1	2	1	1	1	2
110103	1	930.647	0	0	65.6	1101030145	1	5.73	0	#NULL!	83.8	163.2	69.8	140	80	4	0.54	2.75455	1	1	2	3	26.2069	2	2	1	3	0	0	1	0
110103	1	850.298	1	1	65	1101030151	2	6.16	0	#NULL!	86.7	150.1	55.3	112	60	6.02	1.35	3.62636	1.78	1	2	3	24.545	2	2	1	3	0	0	0	1
110103	1	1676.35	0	0	55.2	1101030131	1	5.28	6.24	#NULL!	81	172.1	73.9	116	69.3333	5.01	0.86	3.07909	1.54	1	2	3	24.9507	2	1	1	3	1	2	0	0
110103	1	1429.09	0	0	53.7	1101030132	2	6.04	5.53	#NULL!	95.4	156.2	76.3	120	86	5.77	1.53	3.93455	1.14	1	2	4	31.2725	2	1	1	3	1	1	0	0
110103	1	785.035	3	3	72	1101030140	2	9.9	0	#NULL!	85.1	154.4	53.2	130.667	83.3333	6.02	0.75	3.89909	1.78	1	2	2	22.316	2	2	1	1	0	0	0	2
110103	1	973.54	1	1	70.8	1101030139	1	6.15	0	#NULL!	96.2	169.4	81.5	121.333	85.3333	7.23	1.15	5.40727	1.3	1	2	3	28.4008	2	1	1	2	1	1	1	1
110103	1	1057.94	0	0	58	1101030159	2	5.03	0	#NULL!	98.5	150.7	71.6	119.333	80	5.84	3.47	3.30273	0.96	1	2	3	31.5273	2	2	1	2	0	0	1	0
110103	1	1429.09	0	0	52.8	1101030202	2	4.78	0	#NULL!	72.3	157.2	54.4	118	78.6667	6.37	4.35	3.52273	0.87	1	3	5	22.0137	2	1	1	3	1	1	1	0
110103	1	2152.75	0	0	53.1	1101030266	1	4.695	#NULL!	#NULL!	92.5	171.6	70.9	111.333	78	4.15	1.84	2.43364	0.88	1	3	4	24.0775	1	1	2	1	1	1	1	0
110103	1	1083.77	0	0	77	1101030270	2	4.86	0	#NULL!	86.4	145	56.9	110	67.3333	5.14	0.66	3.07	1.77	1	2	5	27.063	2	2	1	3	0	0	0	0
110103	1	1057.94	0	0	59.7	1101030193	2	5.65	0	#NULL!	87.4	140.8	57.7	113.333	76.6667	5.97	2.49	3.72818	1.11	1	1	2	29.1052	2	2	1	2	0	0	1	0
110103	1	930.647	2	2	65.1	1101030170	1	4.05	0	#NULL!	81.7	158.7	62.3	113.333	72.6667	3.04	1.49	1.70273	0.66	1	2	4	24.7363	1	2	1	3	0	0	1	2
110103	1	757.384	2	2	63.1	1101030157	2	6.855	9.68	#NULL!	85.1	150.4	54.7	102.667	62.6667	4.38	1.94	2.62818	0.87	1	2	3	24.182	1	2	1	3	0	0	1	2
110103	1	1083.77	0	0	77.3	1101030195	2	5.77	0	#NULL!	93.4	155.1	56.1	120.667	79.3333	4.81	1.63	2.95909	1.11	1	2	2	23.3206	2	1	1	3	1	1	0	0
110103	1	995.028	1	1	60.8	1101030164	1	6.17	0	#NULL!	99	165.2	82	126.667	86.6667	4.64	1.05	3.13273	1.03	1	1	3	30.0465	2	1	1	2	1	1	1	1
110103	1	757.384	1	1	60	1101030162	2	6.33	0	#NULL!	87.6	157.6	62.8	140.667	91.3333	4.72	1.13	3.18636	1.02	1	1	3	25.2841	2	2	1	3	0	0	1	1
110103	1	995.028	0	0	62	1101030198	1	6.02	0	#NULL!	102.7	164.3	79.2	144.667	80.6667	5.27	1.64	3.45455	1.07	1	2	3	29.3393	1	1	2	1	1	2	0	0
110103	1	757.384	0	0	62.2	1101030199	2	5.22	0	#NULL!	80	147	59.7	98.6667	68	5.98	1.37	3.54727	1.81	1	2	4	27.6274	2	2	2	1	0	0	0	0
110103	1	930.647	2	2	66.7	1101030136	1	7.65	0	#NULL!	95	161.9	74.8	128	78	4.17	1.93	2.51273	0.78	1	2	5	28.537	1	1	1	3	1	2	1	2
110103	1	757.384	0	0	63.6	1101030138	2	5.08	0	#NULL!	96.3	148	65.1	102	62.6667	4.1	1.89	2.35091	0.89	1	2	3	29.7206	2	2	1	3	0	0	1	0
110103	1	850.298	0	0	69.4	1101030141	2	5.05	0	#NULL!	82.2	153.2	56.2	122	86	4.62	0.91	2.74636	1.46	1	2	3	23.9452	2	1	1	3	1	2	0	0
110103	1	1057.94	0	0	57.7	1101030194	2	4.44	0	#NULL!	72.4	152.4	53.1	110.667	72	3.66	1.34	1.87091	1.18	1	1	3	22.8625	2	2	1	3	0	0	0	0
110103	1	995.028	0	0	60.5	1101030191	1	4.97	0	#NULL!	98	165.4	81.3	120	72	5.19	2.68	3.05182	0.92	1	1	3	29.718	2	2	1	3	0	0	1	0
110103	1	785.035	2	2	72.9	1101030150	2	13.86	0	#NULL!	74.1	153.3	51.3	117.333	60.6667	6.84	3.82	4.03364	1.07	1	2	5	21.829	2	2	1	2	0	0	1	2
110103	1	757.384	0	0	60.1	1101030196	2	5.12	0	#NULL!	84	158	62	139.333	80	5.08	1.29	3.46364	1.03	1	2	3	24.8358	2	2	1	3	0	0	1	0
110103	1	1446.4	0	0	47	1101030209	2	5.08	0	#NULL!	91.6	169	75.3	124.667	78	5.59	4.5	2.44455	1.1	1	1	3	26.3646	1	2	1	2	0	0	1	0
110103	1	2691	0	0	49.6	1101030208	1	4.84	0	#NULL!	79.3	170	70.6	97.3333	63.3333	4.08	0.65	2.70455	1.08	1	1	3	24.4291	1	1	1	2	1	2	0	0
110103	1	785.035	0	0	70.5	1101030178	2	5.66	0	#NULL!	77.8	146.2	48	170	91.3333	6.23	2.56	4.00636	1.06	1	2	3	22.4567	2	1	1	2	1	1	1	0
110103	1	1073.49	0	0	55.9	1101030095	2	5.23	0	#NULL!	83.2	153.5	62.2	120.667	82	5.16	2.32	3.25545	0.85	1	2	4	26.3982	2	2	1	2	0	0	1	0
110103	1	1701	2	2	56	1101030074	1	6.07	0	#NULL!	100.1	164.2	84.3	156	84	5.66	2.29	3.65909	0.96	1	2	4	31.2666	1	1	2	1	1	1	1	2
110103	1	1099.71	2	2	75.5	1101030072	2	3.995	#NULL!	#NULL!	89.6	152	69.3	133.333	77.3333	2.89	0.87	1.44455	1.05	1	2	1	29.9948	2	2	1	3	0	0	0	2
110103	1	768.522	0	0	64.9	1101030067	2	5.02	0	#NULL!	77.4	163.6	64.1	138.667	74.6667	4.34	1.55	2.47545	1.16	1	2	4	23.9492	2	2	1	3	0	0	0	0
110103	1	987.857	0	0	70.6	1101030070	1	4.63	0	#NULL!	86.2	161.5	67.7	146.667	72	4.92	2.91	2.64727	0.95	1	2	5	25.9563	2	2	1	3	0	0	1	0
110103	1	1121.83	0	0	89.5	1101030064	1	4.57	0	#NULL!	80.4	165.6	63.5	120.667	81.3333	4.35	0.88	2.49	1.46	1	2	3	23.1554	2	2	2	1	0	0	0	0
110103	1	862.802	1	1	65.5	1101030215	2	6.19	0	#NULL!	83.3	157.6	75.2	120	98.6667	5.26	2.09	3.53	0.78	1	2	4	30.2765	2	2	1	2	0	0	1	1
110103	1	1009.66	0	0	64.9	1101030231	1	6.03	0	#NULL!	106.2	163	81.5	136	82.6667	5.35	1.88	3.34545	1.15	1	2	4	30.6748	2	1	1	2	1	2	0	0
110103	1	1121.83	0	0	81.4	1101030071	1	5.1	3.13	#NULL!	82.6	166	61	124.667	72	5.08	0.84	3.11818	1.58	1	3	3	22.1367	2	2	1	2	0	0	0	0
110103	1	796.58	0	0	74.6	1101030069	2	4.52	5.15	#NULL!	87.8	156.5	62.1	121.333	65.3333	5.32	2.39	3.17364	1.06	1	3	4	25.355	2	2	1	3	0	0	1	0
110103	1	987.857	2	2	70.2	1101030089	1	6.68	0	#NULL!	95.3	159	78.4	125.333	62	4.62	1.75	2.62455	1.2	1	2	3	31.0114	2	2	1	2	0	0	0	2
110103	1	768.522	0	0	62.9	1101030086	2	5.02	0	#NULL!	90.5	151.5	69.5	134.667	72.6667	4.39	1.86	2.63455	0.91	1	2	5	30.2803	2	2	1	3	0	0	1	0
110103	1	862.802	2	2	66.7	1101030122	2	11.555	#NULL!	#NULL!	102.1	159	76.6	220	110	6	2.25	4.05727	0.92	1	2	4	30.2994	2	2	1	3	0	0	1	2
110103	1	1073.49	0	0	56.1	1101030119	2	4.88	0	#NULL!	84.5	157	66.9	120	84.6667	5.89	2.22	3.88091	1	1	3	3	27.1411	2	2	1	3	0	0	1	0
110103	1	1009.66	0	0	62	1101030121	1	4.58	0	#NULL!	80.8	163	57.8	98	61.3333	4.47	1.86	2.85455	0.77	1	3	3	21.7547	1	2	1	1	0	0	1	0
110103	1	768.522	0	0	62.4	1101030117	2	5.17	0	#NULL!	89.9	161.5	67.3	98.6667	70.6667	6.17	2.51	3.65909	1.37	1	3	3	25.803	2	2	1	2	0	0	1	0
110103	1	1450.1	0	0	54.9	1101030092	2	4.96	#NULL!	#NULL!	99.8	146.5	77.2	118.667	88	5.73	1.54	3.9	1.13	1	2	3	35.9701	2	1	1	3	1	1	0	0
110103	1	1009.66	0	0	60.4	1101030093	1	4.55	0	#NULL!	91.3	166.5	67.2	110	67.3333	5.09	3.56	2.65182	0.82	1	2	3	24.2405	1	1	1	3	1	1	1	0
110103	1	1073.49	0	0	56.7	1101030087	2	4.26	0	#NULL!	82.6	156.5	61.5	110.667	70.6667	5.38	1.87	3.45	1.08	1	2	3	25.11	2	1	2	1	1	1	0	0
110103	1	1009.66	2	2	63.7	1101030083	1	4.66	0	#NULL!	88.8	169.5	75.5	128	86	5.74	1.71	3.84273	1.12	1	2	4	26.2789	1	1	1	3	1	1	0	2
110103	1	1450.1	2	2	53.3	1101030073	2	5.32	0	#NULL!	83.2	157	62.2	120.667	81.3333	5.04	1.02	3.46636	1.11	1	2	4	25.2343	2	2	1	3	0	0	0	2
110103	1	862.802	2	2	65	1101030076	2	3.99	0	#NULL!	81.2	155.5	51.6	118	76.6667	5.72	2.33	3.69091	0.97	1	2	3	21.3397	2	2	1	3	0	0	1	2
110103	1	944.333	0	0	65.5	1101030091	1	4.5	0	#NULL!	84.3	166.5	66.8	100.667	60	4.29	1.89	2.65091	0.78	1	2	3	24.0962	1	1	1	1	1	1	1	0
110103	1	862.802	2	2	67.8	1101030075	2	6.16	0	#NULL!	87.8	153.6	62.6	138.667	77.3333	5.61	1.9	3.58636	1.16	1	2	2	26.5333	2	2	1	3	0	0	0	2
110103	1	944.333	0	0	66.8	1101030094	1	4.66	0	#NULL!	79.7	159.6	55.4	106	60.6667	5.4	0.9	3.68091	1.31	1	2	2	21.7492	2	1	1	2	1	1	0	0
110103	1	1073.49	0	0	59.1	1101030098	2	5.06	0	#NULL!	96.6	154	71.3	120	78.6667	4.05	1.41	2.33909	1.07	1	3	3	30.0641	2	2	1	2	0	0	0	0
110103	1	1009.66	0	0	62.6	1101030097	1	6.08	0	#NULL!	94.5	165.6	73.7	129.333	70	3.27	1.9	1.50636	0.9	1	3	4	26.8749	1	1	1	2	1	1	1	0
110103	1	1073.49	0	0	55.5	1101030120	2	4.7	0	#NULL!	72.5	162	55.7	110	78	5.2	0.7	3.49182	1.39	1	1	3	21.2239	2	2	1	3	0	0	0	0
110103	1	944.333	0	0	69.3	1101030085	1	5.58	0	#NULL!	93.2	168.5	67.9	124.667	74.6667	3.16	1.71	1.77273	0.61	1	#NULL!	4	23.915	2	2	2	1	0	0	1	0
110103	1	862.802	0	0	68.4	1101030084	2	5.44	0	#NULL!	78.4	153.6	54.4	106	78	4.08	1.49	2.64273	0.76	1	#NULL!	2	23.0577	2	2	2	1	0	0	1	0
110103	1	987.857	0	0	70.5	1101030116	1	4.1	0	#NULL!	96.9	172	80.7	137.333	91.3333	4.75	1.76	3.05	0.9	1	3	4	27.2783	2	1	1	3	1	1	1	0
110103	1	768.522	0	0	63.9	1101030118	2	4.57	0	#NULL!	82.5	169.5	73.8	110.667	70.6667	3.54	2.35	1.66182	0.81	1	3	3	25.6872	2	1	1	3	1	1	1	0
110103	1	1701	0	0	57.1	1101030066	1	4.22	0	#NULL!	80.2	163.5	61.5	123.333	68.6667	3.04	1.11	1.38545	1.15	1	1	3	23.0059	1	2	1	3	0	0	0	0
110103	1	1073.49	0	0	55.7	1101030065	2	4.81	0	#NULL!	79.2	158	60.2	119.333	79.3333	6.01	2.85	3.46455	1.25	1	1	3	24.1147	2	2	1	4	0	0	1	0
110103	1	1009.66	2	2	60.5	1101030063	1	8.43	13.46	#NULL!	86.2	166.5	71.5	101.333	67.3333	4.94	1.59	3.42727	0.79	1	2	5	25.7916	1	1	1	2	1	2	1	2
110103	1	768.522	0	0	60.4	1101030068	2	5.98	0	#NULL!	84.3	161	56.8	123.333	70	5.31	2.3	2.97455	1.29	1	2	4	21.9127	2	2	1	3	0	0	1	0
110103	1	1009.66	0	0	63.7	1101030077	1	3.94	0	#NULL!	91.7	162	69.5	106	70	4.82	1.01	2.83091	1.53	1	2	4	26.4822	2	1	1	3	1	1	0	0
110103	1	768.522	0	0	62.6	1101030082	2	4.595	#NULL!	#NULL!	71.5	159.6	52.5	108.667	69.3333	4.68	0.94	2.63273	1.62	1	2	2	20.6107	2	2	1	3	0	0	0	0
110103	1	1701	0	0	58.9	1101030079	1	4.74	0	#NULL!	94.1	164	75.7	120	68.6667	4.77	1.7	2.94727	1.05	1	2	3	28.1454	1	1	1	2	1	2	0	0
110103	1	1073.49	0	0	59.4	1101030080	2	4.75	0	#NULL!	94.2	153.4	74.8	129.333	88.6667	5.18	1.15	3.28727	1.37	1	2	3	31.7871	2	2	1	3	0	0	0	0
110103	1	944.333	0	0	65.6	1101030105	1	4.34	0	#NULL!	108	164.5	82.9	118.667	77.3333	4.01	3.16	2.07364	0.5	1	2	4	30.6353	1	2	1	3	0	0	1	0
110103	1	862.802	0	0	65.7	1101030106	2	4.45	0	#NULL!	96.1	156	64.4	120	68.6667	6.88	4.03	4.09818	0.95	1	2	3	26.4629	2	2	1	3	0	0	1	0
110103	1	1099.71	0	0	86.5	1101030107	2	5.43	0	#NULL!	79.5	159	59.5	110	66.6667	6.25	1.79	4.07636	1.36	1	2	1	23.5355	1	2	2	1	0	0	1	0
110103	1	1009.66	2	2	61.8	1101030109	1	8.05	0	#NULL!	93.7	174.5	79.9	140.667	81.3333	4.41	1.71	2.73273	0.9	1	2	3	26.2395	1	1	1	3	1	2	1	2
110103	1	768.522	2	2	60.8	1101030113	2	5.99	0	#NULL!	99.3	157.5	82.9	130.667	78.6667	5.3	2.45	3.50636	0.68	1	2	3	33.419	2	2	1	3	0	0	1	2
110103	1	1009.66	0	0	64.1	1101030045	1	4.47	0	#NULL!	85.2	174.6	66.5	103.333	69.3333	4.89	1.91	3.07182	0.95	1	2	3	21.8139	2	1	2	1	1	1	1	0
110103	1	768.522	0	0	61	1101030044	2	5.06	#NULL!	#NULL!	79.1	171	69.2	140	76	6.6	2.06	4.10364	1.56	1	2	3	23.6654	2	2	2	1	0	0	1	0
110103	1	1009.66	0	0	63.6	1101030034	1	5.85	0	#NULL!	82.8	165	66.6	102.667	69.3333	2.72	0.72	1.45273	0.94	1	2	4	24.4628	2	1	1	1	1	1	1	0
110103	1	768.522	0	0	60.9	1101030033	2	5.58	0	#NULL!	85.7	153	56.9	88.6667	66.6667	6.44	1.95	4.57364	0.98	1	2	3	24.3069	2	2	1	2	0	0	1	0
110103	1	2184.41	0	0	53.7	1101030062	1	4.66	0	#NULL!	93.3	170.6	71.1	116	78.6667	3.29	2.38	1.52818	0.68	1	3	3	24.4293	1	1	1	2	1	2	1	0
110103	1	1467.67	0	0	49.6	1101030061	2	5.19	0	#NULL!	84.5	157.4	66	138	79.3333	4.53	2.01	2.66636	0.95	1	3	4	26.64	2	2	1	3	0	0	1	0
110103	1	2184.41	0	0	52.5	1101030111	1	4.99	0	#NULL!	82.2	156	59.2	118	80	5.48	1.27	3.36273	1.54	1	2	3	24.3261	2	1	1	1	1	2	0	0
110103	1	1467.67	0	0	47.3	1101030112	2	4.205	#NULL!	#NULL!	91.1	162.5	74.5	120	78	5.42	1.2	3.84455	1.03	1	2	4	28.213	2	2	1	2	0	0	1	0
110103	1	2184.41	0	0	52.1	1101030059	1	5.19	0	#NULL!	84.5	158.3	58.9	133.333	88.6667	3.62	1.71	1.51273	1.33	1	3	4	23.5046	1	1	1	2	1	2	0	0
110103	1	1450.1	0	0	50.6	1101030060	2	4.85	0	#NULL!	63.2	147.7	42.9	110	75.3333	4.94	0.54	2.67455	2.02	1	3	4	19.6651	2	2	1	3	0	0	0	0
110103	1	1701	0	0	56	1101030104	1	4.35	0	#NULL!	88.2	160	69.5	112	81.3333	5.56	1.16	3.13273	1.9	1	2	4	27.1484	2	1	1	2	1	1	0	0
110103	1	1450.1	0	0	52.3	1101030103	2	5.24	0	#NULL!	78.2	152	55	100	68	4.83	4.15	2.12364	0.82	1	2	4	23.8054	2	2	1	2	0	0	1	0
110103	1	1073.49	0	0	55.1	1101030058	2	5.23	0	#NULL!	88.8	160.5	71.8	124	84	5.02	1.39	3.31818	1.07	1	2	4	27.8724	2	2	1	3	0	0	0	0
110103	1	1701	0	0	55.9	1101030057	1	4.58	0	#NULL!	89.2	171.5	75.8	140	97.3333	5.11	3.84	2.54455	0.82	1	2	4	25.7716	2	2	1	2	0	0	1	0
110103	1	1009.66	0	0	62.7	1101030053	1	5.22	0	#NULL!	78.8	162.5	56	120	72.6667	6.08	1.55	3.49545	1.88	1	2	4	21.2071	2	1	1	2	1	1	0	0
110103	1	768.522	0	0	61.1	1101030052	2	4.85	0	#NULL!	89.2	152	64.5	124	70.6667	7.52	2.77	5.07091	1.19	1	2	4	27.9172	2	1	1	2	1	1	1	0
110103	1	1450.1	0	0	51.8	1101030040	2	4.53	0	#NULL!	77.8	149	52.7	106.667	70	5.71	1.41	3.95909	1.11	1	3	4	23.7377	2	2	1	3	0	0	0	0
110103	1	1701	0	0	57.3	1101030090	1	5.18	0	#NULL!	83.2	162.5	66.5	110.667	69.3333	4.24	1.08	2.64909	1.1	1	2	4	25.1834	2	1	1	1	1	1	0	0
110103	1	1009.66	0	0	60.7	1101030100	1	4.52	0	#NULL!	76.1	166	59	130	86	3.01	1.06	1.52818	1	1	2	3	21.4109	2	2	2	1	0	0	1	0
110103	1	1450.1	0	0	54.1	1101030102	2	4.75	#NULL!	#NULL!	67.1	162	48.5	98.6667	66.6667	3.76	0.96	2.10364	1.22	1	2	4	18.4804	2	2	1	2	0	0	0	0
110103	1	1701	0	0	56.8	1101030054	1	5.21	0	#NULL!	82.9	152.4	59	130	88.6667	3.49	0.65	2.37455	0.82	1	2	2	25.4028	1	2	1	3	0	0	1	0
110103	1	1450.1	0	0	53	1101030055	2	5.14	#NULL!	#NULL!	89.2	153	61.4	119.333	78.6667	4.34	0.96	2.73364	1.17	1	2	3	26.2292	2	2	1	4	0	0	0	0
110103	1	768.522	0	0	62.3	1101030115	2	5.72	0	#NULL!	100.4	154	78.4	122.667	85.3333	4.98	1.19	3.17909	1.26	1	1	1	33.0579	2	1	1	1	1	1	0	0
110103	1	1073.49	2	2	58.2	1101030101	2	5.95	6.03	#NULL!	94.3	158.8	72.5	122.667	71.3333	4.81	1.71	3.09273	0.94	1	2	4	28.7499	2	1	1	2	1	1	1	2
110103	1	1701	1	1	57.2	1101030125	1	6.41	0	#NULL!	78.6	171.2	59.6	121.333	84	5.98	1.68	3.44636	1.77	1	1	3	20.3347	2	2	1	2	0	0	0	1
110103	1	1073.49	2	2	56.8	1101030124	2	4.93	0	#NULL!	73.6	157.2	52.8	113.333	60	5.22	1.52	3.17909	1.35	1	1	3	21.3663	1	1	1	3	1	1	0	2
110103	1	1450.1	0	0	51.5	1101030027	2	5.56	0	#NULL!	76.1	152	58.1	111.333	82.6667	4.68	0.9	2.86091	1.41	1	2	3	25.1472	2	1	1	3	1	2	0	0
110103	1	2184.41	0	0	50.6	1101030026	1	5.48	0	#NULL!	91.6	167	70.2	108.667	70	5.56	0.87	4.03455	1.13	1	2	4	25.1712	1	1	1	2	1	1	0	0
110103	1	1450.1	0	0	53.8	1101030037	2	5.81	0	#NULL!	87.2	159	71.9	164	89.3333	3.43	0.89	2.21545	0.81	1	2	3	28.4403	2	2	1	3	0	0	1	0
110103	1	1701	2	2	58.2	1101030110	1	9.99	0	#NULL!	91.1	172.4	80.5	140.667	90	6.18	1.39	4.09818	1.45	1	3	3	27.0845	2	2	1	2	0	0	0	2
110103	1	2730.57	0	0	47.5	1101030047	1	5.57	0	#NULL!	82.6	159	58.8	114.667	80.6667	6.7	0.39	4.83273	1.69	1	1	3	23.2586	1	2	1	2	0	0	1	0
110103	1	1467.67	0	0	46.7	1101030048	2	4.25	0	#NULL!	75.6	144	51.3	112	69.3333	2.91	0.65	1.46455	1.15	1	1	3	24.7396	2	2	1	2	0	0	0	0
110103	1	1073.49	0	0	55.8	1101030035	2	4.68	0	#NULL!	91.2	162	75.5	120.667	72	6	1.61	3.70818	1.56	1	2	4	28.7685	2	2	1	3	0	0	0	0
110103	1	1450.1	2	2	54.8	1101030029	2	10.73	0	#NULL!	83.3	156	58.8	113.333	68.6667	6.06	2.38	3.97818	1	1	3	3	24.1617	2	2	2	1	0	0	1	2
110103	1	1073.49	0	0	57.8	1101030039	2	4.83	0	#NULL!	75.7	165	61.6	93.3333	60	5.32	1.18	3.60364	1.18	1	2	5	22.6263	2	2	1	3	0	0	0	0
110103	1	2730.57	1	1	49.5	1101030006	1	6.39	0	#NULL!	84	163	65.5	93.3333	54	4.82	1.7	3.12727	0.92	1	2	4	24.6528	2	1	1	1	1	1	1	1
110103	1	987.857	0	0	73.3	1101030003	1	5.66	0	#NULL!	81	170	66.7	93.3333	55.3333	4.85	0.88	3.04	1.41	1	2	5	23.0796	2	2	1	3	0	0	0	0
110103	1	1099.71	3	3	75.6	1101030002	2	7.91	0	#NULL!	89	155	64.8	100	54	6.61	2.66	4.01091	1.39	1	2	2	26.9719	2	2	1	3	0	0	1	2
110103	1	2184.41	1	1	51.1	1101030028	1	6.32	0	#NULL!	88.5	170	68.4	111.333	68.6667	4.93	1.96	3.18909	0.85	1	2	4	23.6678	1	1	1	3	1	1	1	1
110103	1	1450.1	2	2	54.8	1101030004	2	7.58	0	#NULL!	82	152.5	59	86.6667	46.6667	4.68	1.75	2.73455	1.15	1	2	5	25.3695	2	2	1	3	0	0	0	2
110103	1	1450.1	0	0	50.6	1101030009	2	5.67	0	#NULL!	66	156	47	73.3333	48.6667	4.68	1.18	2.95364	1.19	1	1	4	19.313	2	2	1	2	0	0	0	0
110103	1	1450.1	0	0	54	1101030025	2	6.05	0	#NULL!	71.3	151	50.3	127.333	68	3.17	0.6	1.74727	1.15	1	3	3	22.0604	2	2	1	2	0	0	0	0
110103	1	1467.67	0	0	46.8	1101030024	2	5.32	0	#NULL!	76	160	55.2	104.667	72.6667	4.88	0.4	2.85818	1.84	1	1	4	21.5625	2	1	2	1	1	1	0	0
110103	1	768.522	0	0	60.6	1101030012	2	5.22	0	#NULL!	83	156	54.4	80	48.6667	5.6	0.84	3.80818	1.41	1	2	3	22.3537	2	2	1	3	0	0	0	0
110103	1	1009.66	0	0	61.1	1101030011	1	5.55	0	#NULL!	82	163	59.1	82	56	4.52	2.72	2.46364	0.82	1	2	4	22.244	1	1	1	3	1	1	1	0
110103	1	1073.49	3	3	55.8	1101030018	2	8.36	0	#NULL!	94	161.5	71.5	194.667	89.3333	5.98	2.79	3.60182	1.11	1	1	3	27.4133	2	2	1	3	0	0	1	2
110103	1	1450.1	3	3	53.1	1101030016	2	7.45	0	#NULL!	88	163	65	124	78.6667	6.16	1.98	4	1.26	1	1	3	24.4646	2	2	1	3	0	0	0	2
110103	1	1701	1	1	55.9	1101030017	1	6.91	0	#NULL!	89	171	69.3	124.667	80	4.12	1.19	2.43909	1.14	1	1	4	23.6996	2	2	1	1	0	0	0	1
110103	1	2730.57	0	0	47.8	1101030023	1	5.76	0	#NULL!	92.6	173	77.2	106	77.3333	4.42	3.07	2.16455	0.86	1	1	4	25.7944	1	1	2	1	1	1	1	0
110103	1	1073.49	1	1	59.7	1101030015	2	6.41	0	#NULL!	91.1	152.5	69.4	112.667	68.6667	4.79	0.64	2.99909	1.5	1	2	2	29.8414	2	1	1	3	1	1	0	1
110103	1	1467.67	0	0	49.4	1101030019	2	5.19	0	#NULL!	82	162	69	109.333	70.6667	3.69	0.88	2.29	1	1	2	4	26.2917	2	2	1	2	0	0	1	0
110103	1	1450.1	2	2	50.1	1101030013	2	10.4	0	#NULL!	82	157	59.4	126	86	6.83	1.51	5.17364	0.97	1	3	4	24.0983	2	2	1	3	0	0	1	2
110103	1	1450.1	0	0	51.6	1101030001	2	5.3	0	#NULL!	86	157	66.8	73.3333	47.3333	6.78	1.6	4.79273	1.26	1	1	4	27.1005	2	1	1	2	1	1	1	0
110103	1	1099.71	0	0	78.6	1101030021	2	5.46	0	#NULL!	102.1	160	81.8	136.667	73.3333	5.86	2.05	3.79818	1.13	1	3	1	31.9531	2	2	1	1	0	0	0	0
110103	1	1073.49	0	0	55.5	1101030020	2	5.21	#NULL!	#NULL!	94	170	74.6	132	79.3333	4.38	1.69	2.89182	0.72	1	3	5	25.8131	2	2	1	3	0	0	1	0
110103	1	2184.41	2	2	54.8	1101030010	1	17.52	0.01	#NULL!	81	170	61.9	86	48	5.18	0.82	3.60727	1.2	1	2	4	21.4187	2	1	1	1	1	1	0	2
110103	1	804.81	0	0	64.3	1101030372	2	4.44	0	#NULL!	81.3	156.8	62.3	128.667	77.3333	4.19	1.33	2.53545	1.05	1	2	4	25.3394	2	1	1	3	0	0	0	0
110103	1	988.923	2	2	65.3	1101030366	1	5.81	0	#NULL!	88.1	166.4	69.2	154	82	4.49	1.64	2.62455	1.12	1	2	4	24.9919	1	1	1	3	1	1	0	2
110103	1	834.194	0	0	71.1	1101030380	2	5.1	0	#NULL!	87.1	147.6	58.8	115.333	72	5.61	1.26	3.63727	1.4	1	3	2	26.9901	2	2	1	2	0	0	0	0
110103	1	804.81	0	0	60.2	1101030383	2	5.71	0	#NULL!	91.3	151.5	64	142	89.3333	5.66	1.37	3.97727	1.06	1	3	1	27.884	2	1	1	3	1	1	0	0
110103	1	1151.64	0	0	75.8	1101030342	2	5.75	5.68	#NULL!	93.9	161.2	68.2	116.667	71.3333	5.02	1.11	3.29545	1.22	1	2	5	26.2455	2	2	1	3	0	0	0	0
110103	1	834.194	3	3	71.6	1101030385	2	7.58	0	#NULL!	76.3	152.4	56.1	120.667	62.6667	4.91	1.38	3.25273	1.03	1	3	5	24.1542	2	2	2	2	0	0	1	2
110103	1	903.543	2	2	67.4	1101030382	2	4.95	0	#NULL!	84.8	157.4	59.3	132.667	68	4.57	0.62	2.52818	1.76	1	2	2	23.9357	2	2	1	3	0	0	0	2
110103	1	834.194	3	3	70.6	1101030386	2	7.12	0	#NULL!	75.8	151.3	47.2	142.667	72	6.1	1.2	4.34455	1.21	1	#NULL!	3	20.6188	2	2	1	3	0	0	1	2
110103	1	1536.98	0	0	48.3	1101030341	2	4.23	0	#NULL!	85.8	162	70	118	78	3.73	0.78	1.94545	1.43	1	#NULL!	5	26.6728	2	1	1	3	1	1	0	0
110103	1	1174.8	0	0	79.9	1101030340	1	4.35	0	#NULL!	84.6	177	80	126	78	4.05	1.21	2.63	0.87	1	#NULL!	4	25.5354	2	2	1	1	0	0	1	0
110103	1	804.81	2	2	62.9	1101030359	2	6.505	#NULL!	#NULL!	79.1	154.9	57.6	126.667	76.6667	3.7	0.85	2.24364	1.07	1	3	4	24.006	2	2	1	2	0	0	0	2
110103	1	988.923	0	0	66.8	1101030362	1	5.53	0	#NULL!	92.1	170.2	71	130.667	80.6667	4.42	0.65	2.43455	1.69	1	3	5	24.5098	2	1	1	2	1	2	0	0
110103	1	804.81	1	1	61.1	1101030373	2	6.2	0	#NULL!	82.1	160.7	64.1	118	64.6667	6.63	1.69	4.83182	1.03	1	2	4	24.8214	2	2	1	3	0	0	1	1
110103	1	1057.34	2	2	64	1101030371	1	7.43	0	#NULL!	78.7	162.1	57.9	140	88	5.72	1.32	3.7	1.42	1	2	3	22.035	2	2	1	2	0	0	0	2
110103	1	1174.8	2	2	89.8	1101030388	1	4.97	0	#NULL!	103.1	159.1	90.3	132	65.3333	5.33	1.53	3.84455	0.79	1	2	2	35.6736	2	2	1	1	0	0	1	2
110103	1	804.81	0	0	64.4	1101030295	2	5.46	0	#NULL!	82.9	158.9	63.4	128	101.333	4.15	2.14	2.50727	0.67	1	3	4	25.1097	2	2	1	1	0	0	1	0
110103	1	1057.34	1	1	63.7	1101030306	1	6.39	0	#NULL!	86.7	171.2	71.3	138	111.333	4.32	0.99	2.38	1.49	1	3	5	24.3266	2	1	1	1	1	1	0	1
110103	1	1057.34	0	0	63.6	1101030354	1	5.5	0	#NULL!	93.1	163.3	71.2	107.333	66.6667	4.72	1.33	3.03545	1.08	1	3	5	26.6998	2	1	1	3	1	1	0	0
110103	1	1057.34	0	0	64.5	1101030376	1	4.95	0	#NULL!	95.1	166.9	74.7	138.667	81.3333	5.15	2.11	3.22091	0.97	1	3	5	26.8169	2	2	1	2	0	0	1	0
110103	1	804.81	0	0	64.5	1101030377	2	5.13	0	#NULL!	84.8	156.6	60.2	118.667	79.3333	4.57	1.44	2.85545	1.06	1	3	5	24.5478	2	2	1	1	0	0	0	0
110103	1	1124.18	0	0	56.6	1101030365	2	4.78	0	#NULL!	72.1	159.2	56.7	143.333	90.6667	5.16	2.12	3.02636	1.17	1	3	3	22.3716	2	2	1	3	0	0	0	0
110103	1	903.543	2	2	68.3	1101030343	2	6.06	0	#NULL!	93.2	151.5	72.3	123.333	76	5.14	2.67	2.86636	1.06	1	2	4	31.5002	2	2	1	3	0	0	1	2
110103	1	1174.8	0	0	75.4	1101030345	1	4.72	0	#NULL!	96.1	157.4	70.8	130.667	85.3333	5.43	3	3.07636	0.99	1	2	5	28.5775	2	2	1	3	0	0	1	0
110103	1	1124.18	0	0	58	1101030384	2	4.78	0	#NULL!	78.7	155.7	56.6	121.333	74.6667	4.32	1.39	2.50818	1.18	1	1	3	23.3474	2	2	1	2	0	0	0	0
110103	1	1781.32	0	0	57.9	1101030378	1	5.32	0	#NULL!	78.1	166.5	60.6	104	65.3333	5.69	0.66	4.04	1.35	1	#NULL!	3	21.8597	2	2	1	3	0	0	0	0
110103	1	1124.18	0	0	58.5	1101030381	2	5.85	0	#NULL!	84.3	151.2	58.7	129.333	76	4.62	0.75	2.87909	1.4	1	#NULL!	3	25.6764	2	2	1	3	0	0	0	0
110103	1	1057.34	0	0	61.1	1101030364	1	5.93	0	#NULL!	87.2	169.4	80.4	121.333	74	5.45	1.16	3.48273	1.44	1	1	5	28.0175	2	2	1	3	0	0	0	0
110103	1	804.81	0	0	60.9	1101030363	2	5.2	0	#NULL!	90.8	161.3	74.1	130.667	84	4.46	4.34	1.68727	0.8	1	1	4	28.4806	2	2	1	3	0	0	1	0
110103	1	1536.98	1	1	47.8	1101030350	2	4.2	8.37	#NULL!	79.1	150.6	50.2	98	61.3333	3.19	1.24	2.01636	0.61	1	#NULL!	4	22.1337	2	2	2	2	0	0	1	1
110103	1	2287.55	0	0	54.6	1101030349	1	4.51	6.02	#NULL!	63.9	157.1	46	119.333	79.3333	5.49	1.17	3.41818	1.54	1	#NULL!	5	18.6383	2	2	1	2	0	0	0	0
110103	1	2287.55	0	0	52.1	1101030369	1	5.065	#NULL!	#NULL!	86.1	173.6	72.1	133.333	84	5.49	1.83	3.59818	1.06	1	3	5	23.9241	1	2	1	2	0	0	0	0
110103	1	1174.8	0	0	80.5	1101030351	1	4.97	0	#NULL!	94.1	161.1	70.5	130.667	81.3333	3.39	1	2.02545	0.91	1	2	4	27.1643	2	2	1	2	0	0	1	0
110103	1	1034.5	0	0	71.3	1101030360	1	4.21	0	#NULL!	89.1	168.9	71.2	140.667	90.6667	6.7	1.13	4.94636	1.24	1	3	5	24.9586	2	2	1	3	0	0	1	0
110103	1	804.81	0	0	60.9	1101030361	2	5.34	0	#NULL!	71.1	160.7	51	107.333	72.6667	5.63	0.99	3.29	1.89	1	3	4	19.7487	2	2	1	3	0	0	0	0
110103	1	1124.18	0	0	55.8	1101030358	2	4.44	0	#NULL!	74.2	161.2	54.2	102.667	64	5.84	0.86	3.75909	1.69	1	3	5	20.8578	2	2	1	3	0	0	0	0
110103	1	1034.5	1	1	71.9	1101030367	1	5.37	9.49	#NULL!	82.1	161.3	62.3	142	82.6667	5.53	1.55	3.59545	1.23	1	2	5	23.9452	2	2	1	3	0	0	0	1
110103	1	834.194	3	3	72.9	1101030368	2	4.94	11.56	#NULL!	88.7	155.1	63.8	154.667	90.6667	5.57	1.42	3.59455	1.33	1	2	4	26.5214	2	2	1	2	0	0	0	2
110103	1	903.543	0	0	68.4	1101030353	2	5.08	0	#NULL!	93.7	152.3	67	138.667	79.3333	5.04	3.11	2.69636	0.93	1	3	2	28.8852	2	2	1	3	0	0	1	0
110103	1	804.81	0	0	61.3	1101030347	2	5.12	0	#NULL!	69.1	163.7	54.1	107.333	64	3.72	0.64	2.10909	1.32	1	2	5	20.1883	2	2	1	3	0	0	0	0
110103	1	988.923	0	0	67.3	1101030348	1	5.22	0	#NULL!	74.1	164.6	61.7	142.667	84	4.04	1.19	2.47909	1.02	1	2	4	22.7733	2	2	1	3	0	0	1	0
110103	1	988.923	0	0	68.6	1101030331	1	5.44	0	#NULL!	86	173	75	130	85.3333	6.23	2.58	4.02727	1.03	1	3	4	25.0593	2	2	1	3	0	0	1	0
110103	1	903.543	2	2	66.7	1101030308	2	5.01	0	#NULL!	75	156	65	139.333	90	5.02	1.04	3.26727	1.28	1	3	5	26.7094	2	2	2	1	0	0	0	2
110103	1	903.543	0	0	67.4	1101030325	2	5.98	0	#NULL!	84	160.2	61.5	135.333	88	5.19	1.06	3.23818	1.47	1	2	3	23.9635	2	2	1	3	0	0	0	0
110103	1	1151.64	0	0	90.9	1101030320	2	5.855	#NULL!	#NULL!	80.1	150.1	51.3	168	82.6667	4.73	1.52	3.12909	0.91	1	2	1	22.7696	2	2	1	3	0	0	1	0
110103	1	1518.58	0	0	52.8	1101030391	2	5.29	0	#NULL!	80.9	161.8	66.5	109.333	70	4.53	1.82	2.88273	0.82	1	1	4	25.4018	2	2	1	1	0	0	1	0
110103	1	903.543	0	0	69.7	1101030294	2	5.21	0	#NULL!	91.2	173.5	73.3	144.667	94.6667	6.22	1.24	4.24636	1.41	1	1	5	24.3503	2	2	2	1	0	0	1	0
110103	1	1518.58	0	0	53.3	1101030318	2	5.17	0	#NULL!	82.5	162.3	68.5	120	83.3333	5.41	0.93	3.31727	1.67	1	2	5	26.0048	2	2	1	3	0	0	0	0
110103	1	1518.58	2	2	53.2	1101030375	2	9.58	0	#NULL!	81.9	156.6	58.2	134.667	86	5.35	1.77	3.52545	1.02	1	1	3	23.7323	2	2	1	3	0	0	1	2
110103	1	2287.55	0	0	54.1	1101030374	1	5.18	6.28	#NULL!	84.1	152.7	65.1	102	66	5.43	1.56	3.61091	1.11	1	1	4	27.9192	1	1	1	2	1	2	0	0
110103	1	1518.58	0	0	52.1	1101030344	2	4.22	5.03	#NULL!	84	160	66	128	83.3333	4.99	1.68	3.36636	0.86	1	1	4	25.7812	2	1	1	2	1	1	1	0
110103	1	1034.5	0	0	73.6	1101030297	1	5.17	7.14	#NULL!	86	171	71.5	125.333	83.3333	6.08	2.01	3.78636	1.38	1	2	5	24.452	2	1	1	2	1	1	0	0
110103	1	834.194	3	3	72.5	1101030327	2	5.7	11.21	#NULL!	84	156.5	67.8	120	81.3333	5.47	2.33	3.26091	1.15	1	2	5	27.6822	2	1	1	2	1	1	1	2
110103	1	903.543	0	0	65.2	1101030300	2	5.83	0	#NULL!	80.5	160.5	67.5	110	74	4.35	1.2	2.43455	1.37	1	#NULL!	3	26.2032	2	2	1	3	0	0	0	0
110103	1	1151.64	1	1	80.4	1101030328	2	6.83	0	#NULL!	83.3	156.2	56.7	130	82.6667	3.27	2.03	1.61727	0.73	1	3	5	23.2392	2	2	1	3	0	0	1	1
110103	1	1536.98	0	0	48.9	1101030389	2	5.4	#NULL!	#NULL!	90	170	80	129.333	83.3333	5.26	2.02	3.21182	1.13	1	3	4	27.6817	2	2	2	1	0	0	0	0
110103	1	1034.5	0	0	74	1101030317	1	5.51	0	#NULL!	77.3	178.5	55	111.333	70	5.53	0.72	3.94273	1.26	1	2	5	17.2618	1	2	1	2	0	0	0	0
110103	1	903.543	0	0	65.1	1101030307	2	5.27	0	#NULL!	83.5	159.2	66.2	141.333	90.6667	5.26	2.6	3.29818	0.78	1	2	3	26.1199	2	2	1	3	0	0	1	0
110103	1	804.81	0	0	62.5	1101030304	2	5.82	0	#NULL!	105.3	164.5	87.8	140	94.6667	6.2	1.49	4.37273	1.15	1	3	5	32.4461	2	2	1	3	0	0	1	0
110103	1	1124.18	0	0	58.8	1101030305	2	4.64	0	#NULL!	85	162	60	111.333	80.6667	4.92	0.65	3.18455	1.44	1	#NULL!	5	22.8624	2	1	1	4	1	1	0	0
110103	1	1034.5	1	1	74.5	1101030319	1	6.19	0	#NULL!	92	176	70	123.333	86	4.78	2.1	2.96545	0.86	1	1	3	22.5981	2	2	1	1	0	0	1	1
110103	1	2859.51	0	0	46.2	1101030290	1	4.81	5.62	#NULL!	110	165.2	65.8	130	84	4.95	2.18	3.16909	0.79	1	2	4	24.1105	1	1	1	3	1	1	1	0
110103	1	1124.18	3	3	57.7	1101030311	2	6.14	13.43	#NULL!	79	165	59	112	72.6667	4.01	1.04	2.47727	1.06	1	1	5	21.6713	2	2	1	1	0	0	0	2
110103	1	1057.34	2	2	62.1	1101030352	1	5.54	0	#NULL!	82	170	75	120.667	86	4.74	0.67	3.09545	1.34	1	1	5	25.9516	2	2	2	1	0	0	0	2
110103	1	2287.55	0	0	51.6	1101030333	1	4.99	0	#NULL!	79	172.4	75.6	126	82.6667	4.61	1.01	3.04091	1.11	1	2	5	25.4359	2	2	2	1	0	0	0	0
110103	1	1536.98	0	0	47.6	1101030336	2	3.79	0	#NULL!	80	162.4	56.6	114	84	4.84	0.79	3.21091	1.27	1	2	4	21.4607	2	1	1	4	1	1	0	0
110103	1	804.81	0	0	63.1	1101030298	2	5.47	0	#NULL!	102	155	85	125.333	82	4.06	1.31	2.61455	0.85	1	3	4	35.3798	2	1	1	3	1	1	1	0
110103	1	1174.8	0	0	75.8	1101030296	1	6.06	0	#NULL!	86	176	75	129.333	82	4.91	0.61	2.60273	2.03	1	3	5	24.2123	2	1	1	2	1	1	0	0
110103	1	1518.58	0	0	52.9	1101030387	2	4.67	0	#NULL!	75.6	162.5	60.8	124	83.3333	5.76	1.69	3.81182	1.18	1	1	4	23.0249	2	1	2	1	1	1	0	0
110103	1	1781.32	0	0	55.9	1101030355	1	4.48	0	#NULL!	74	174	60	110.667	72	5.67	1.7	3.70727	1.19	1	1	4	19.8177	1	1	2	2	1	2	0	0
110103	1	1151.64	0	0	75.5	1101030299	2	5.18	#NULL!	#NULL!	85	154	62	125.333	83.3333	4.61	0.59	3.02182	1.32	1	#NULL!	5	26.1427	2	2	1	3	0	0	0	0
110103	1	834.194	0	0	72.9	1101030310	2	4.485	7.59	#NULL!	84	155	52	122.667	84	4.28	1.68	2.46636	1.05	1	#NULL!	5	21.6441	2	2	1	2	0	0	0	0
110103	1	1057.34	2	2	63.1	1101030356	1	5.57	6.23	#NULL!	92	170	75.2	126.667	85.3333	7.29	1.4	5.35364	1.3	1	#NULL!	5	26.0208	2	1	1	2	1	1	1	2
110103	1	903.543	2	2	65	1101030326	2	5.27	8.68	#NULL!	82	156	65.2	124.667	85.3333	4.88	1.42	3.16455	1.07	1	#NULL!	5	26.7916	2	2	2	2	0	0	0	2
110103	1	804.81	0	0	62.7	1101030321	2	5.36	0	#NULL!	70	162	48	108	72	4.8	1.71	3.02273	1	1	1	4	18.2899	1	1	1	3	1	2	1	0
110103	1	1057.34	0	0	63.5	1101030313	1	5.45	0	#NULL!	79	172	65	121.333	80	4.95	1.13	3.01636	1.42	1	1	4	21.9713	2	1	1	2	1	1	0	0
110103	1	1124.18	0	0	56.1	1101030292	2	5.32	0	#NULL!	78	156	58	127.333	80.6667	4.58	1.05	2.99273	1.11	1	1	3	23.833	2	2	2	3	0	0	0	0
110103	1	1536.98	0	0	46.6	1101030312	2	4.92	0	#NULL!	80	163	71	112.667	74	3.07	1.23	1.65091	0.86	1	1	3	26.7229	2	1	1	3	1	1	1	0
110103	1	1151.64	1	1	75.8	1101030314	2	6.42	0	#NULL!	86.8	155.6	62.8	131.333	92.6667	5.24	1.02	3.67636	1.1	1	3	3	25.9382	2	2	1	2	0	0	0	1
110103	1	804.81	0	0	61.2	1101030301	2	5.35	0	#NULL!	72	158	61	130.667	82	4.63	1.37	2.78727	1.22	1	2	3	24.4352	2	2	1	3	0	0	0	0
110103	1	1057.34	2	2	63	1101030324	1	8.15	0	#NULL!	109	174	76	132.667	86.6667	5.21	0.82	3.40727	1.43	1	2	3	25.1024	2	2	1	3	0	0	0	2
110103	1	903.543	0	0	65.2	1101030337	2	5.38	0	#NULL!	66	158	53	124	80	4.76	1.16	3.13273	1.1	1	2	3	21.2306	2	2	1	3	0	0	0	0
110103	1	804.81	0	0	64.7	1101030322	2	5.32	0	#NULL!	81	158	63.5	122.667	82.6667	5.69	1.7	3.82727	1.09	1	3	2	25.4366	2	2	1	3	0	0	0	0
110103	1	1518.58	0	0	53	1101030332	2	4.91	0	#NULL!	76.1	154.5	57.8	114	81.3333	3.94	0.78	2.19545	1.39	1	2	3	24.2142	2	2	1	3	0	0	0	0
110103	1	804.81	0	0	62.1	1101030338	2	4.95	0	#NULL!	80.3	153.2	53.5	98	69.3333	5.5	1.1	3.52	1.48	1	#NULL!	3	22.7948	2	1	1	3	1	1	0	0
110103	1	1124.18	0	0	59	1101030339	2	5.72	0	#NULL!	81	161.5	63.5	112.667	80	4.09	0.9	2.14091	1.54	1	3	4	24.3461	2	2	1	2	0	0	0	0
110103	1	903.543	0	0	67.8	1101030309	2	5.17	0	#NULL!	85.4	155.8	63.8	140.667	91.3333	3.82	0.95	2.36818	1.02	1	2	2	26.2837	2	2	1	3	0	0	1	0
110103	1	1124.18	0	0	55.9	1101030302	2	5.04	0	#NULL!	84.5	158.3	63.2	133.333	87.3333	5.17	1.21	3.39	1.23	1	2	3	25.2206	2	2	1	2	0	0	0	0
110103	1	2251.88	0	0	50.9	1101030660	1	4.6	0	#NULL!	102	177.5	89.5	106.667	72	5.64	2	3.79091	0.94	1	2	4	28.4071	2	1	1	1	1	1	1	0
110103	1	1513.01	0	0	48.1	1101030590	2	5.95	#NULL!	#NULL!	85.8	151	63.5	117.333	80	5.3	2.22	3.33091	0.96	1	2	4	27.8497	1	1	1	2	1	1	1	0
110103	1	1494.89	0	0	52.3	1101030641	2	5.83	0	#NULL!	79.3	167	63	124.667	80.6667	7.27	3.49	4.64364	1.04	1	2	3	22.5896	2	2	1	3	0	0	1	0
110103	1	973.5	2	2	69	1101030618	1	5.24	0	#NULL!	91.5	171	75.7	109.333	60.6667	3.86	1.14	2.55182	0.79	1	2	4	25.8883	2	2	1	2	0	0	1	2
110103	1	889.451	0	0	68.6	1101030619	2	5.86	0	#NULL!	74.2	151	52.4	130	62	4.59	0.96	3.08364	1.07	1	2	3	22.9814	2	2	1	2	0	0	0	0
110103	1	1494.89	3	3	52.5	1101030589	2	7.24	0	#NULL!	86.5	150	62	126	86	6.27	2	4.13091	1.23	1	2	4	27.5556	2	2	1	3	0	0	1	2
110103	1	1513.01	1	1	49.5	1101030536	2	6.86	0	#NULL!	109.4	157.3	91.2	152.667	90	3	1.98	1.41	0.69	1	2	3	36.8585	2	1	1	3	1	1	1	1
110103	1	2251.88	0	0	50.8	1101030583	1	5.06	0	#NULL!	84.2	172.4	74.1	123.333	74.6667	5.88	2.83	3.48364	1.11	1	2	4	24.9312	2	1	1	3	1	1	1	0
110103	1	1494.89	2	2	52.3	1101030621	2	17.86	0	#NULL!	93	162	72.5	132	84	5.1	2.3	3.08455	0.97	1	2	4	27.6254	2	2	1	2	0	0	1	2
110103	1	2251.88	0	0	51	1101030623	1	3.88	0	#NULL!	76	164	59.1	112	72.6667	3.94	0.69	2.51636	1.11	1	2	4	21.9735	1	1	1	2	1	1	0	0
110103	1	973.5	2	2	65.7	1101030793	1	7.9	0	#NULL!	83.4	164.1	63.2	125.333	72.6667	3.89	0.7	2.51182	1.06	1	2	3	23.4693	1	1	1	3	1	2	0	2
110103	1	889.451	2	2	68	1101030795	2	5.7	0	#NULL!	88.7	147.3	50.2	130.667	74.6667	4.73	0.86	2.94909	1.39	1	2	3	23.1365	2	2	1	3	0	0	0	2
110103	1	2814.91	0	0	49.9	1101030656	1	5.28	0	#NULL!	93.4	162	77	110	69.3333	4.71	3.54	2.29091	0.81	1	2	3	29.34	1	1	1	3	1	1	1	0
110103	1	821.183	2	2	74.6	1101030657	2	4.965	#NULL!	#NULL!	80	156	57	106	68	3.83	1.06	2.48818	0.86	1	2	3	23.4221	2	2	1	3	0	0	1	2
110103	1	1106.65	0	0	55.2	1101030626	2	4.52	0	#NULL!	92	153	66.1	136	85.3333	4.88	0.78	3.12545	1.4	1	#NULL!	1	28.237	2	2	1	3	0	0	0	0
110103	1	1156.48	0	0	83.7	1101030627	1	5.095	#NULL!	#NULL!	72	163	65.3	114	76	5.18	0.38	3.66727	1.34	1	#NULL!	2	24.5775	2	2	1	2	0	0	0	0
110103	1	1106.65	2	2	57.6	1101030559	2	10	0	#NULL!	84	155	60	116	80	5.58	1.08	3.78909	1.3	1	2	3	24.974	2	1	1	3	1	1	0	2
110103	1	1156.48	0	0	82.1	1101030620	1	4.94	0	#NULL!	93.2	170	68.5	166.667	84	5.6	2.41	3.37455	1.13	1	#NULL!	2	23.7024	2	1	1	3	1	1	1	0
110103	1	1133.68	0	0	80.7	1101030638	2	4.72	0	#NULL!	101	152	71	140	80.6667	4.7	1.32	2.99	1.11	1	#NULL!	1	30.7306	2	2	1	3	0	0	0	0
110103	1	1513.01	0	0	48.9	1101030595	2	4.95	0	#NULL!	84	157	62	108.667	81.3333	3.77	1.47	2.17182	0.93	1	#NULL!	4	25.1532	2	2	1	3	0	0	1	0
110103	1	2814.91	0	0	49.2	1101030625	1	3.92	0	#NULL!	87	157	70.5	159.333	99.3333	4.03	0.57	2.29091	1.48	1	#NULL!	4	28.6016	1	1	1	4	1	1	0	0
110103	1	1106.65	0	0	55.8	1101030615	2	5.47	0	#NULL!	79	157.2	63	148	98	4.91	0.87	3.31455	1.2	1	#NULL!	4	25.4939	2	2	1	1	0	0	0	0
110103	1	2814.91	0	0	49.5	1101030655	1	4.79	0	#NULL!	82	177.8	65.8	112	72	5	1.97	3.34455	0.76	1	#NULL!	4	20.8143	1	1	1	3	1	1	1	0
110103	1	1494.89	0	0	50.8	1101030601	2	5.1	0	#NULL!	78	162	65	130.667	90	4.22	0.94	3.00273	0.79	1	#NULL!	4	24.7676	2	2	1	3	0	0	1	0
110103	1	1494.89	0	0	53.3	1101030566	2	5.28	0	#NULL!	75	160	55	110	70.6667	4.29	1.65	2.63	0.91	1	#NULL!	4	21.4844	2	2	1	3	0	0	1	0
110103	1	2251.88	0	0	54.5	1101030565	1	4.62	0	#NULL!	84.2	176	71	140	90.6667	4.51	1.95	2.52364	1.1	1	#NULL!	4	22.921	2	2	1	3	0	0	0	0
110103	1	1494.89	0	0	51.7	1101030632	2	3.99	0	#NULL!	93	161	68.3	101.333	64.6667	4.55	0.95	2.75818	1.36	1	2	4	26.3493	2	2	1	3	0	0	0	0
110103	1	1040.84	0	0	63.3	1101030631	1	3.82	0	#NULL!	83	167	64	106	72	4.85	0.78	3.43545	1.06	1	2	3	22.9481	1	2	1	3	0	0	0	0
110103	1	973.5	0	0	68.4	1101030572	1	5.9	0	#NULL!	84.6	167.4	66	150.667	100	3.89	0.99	2.49	0.95	1	2	5	23.5523	2	2	1	2	0	0	1	0
110103	1	889.451	2	2	65.1	1101030574	2	7.58	0	#NULL!	92.1	149.7	64.2	128.667	81.3333	5.05	0.6	3.61727	1.16	1	2	2	28.6478	2	2	1	3	0	0	0	2
110103	1	2251.88	2	2	53.1	1101030628	1	8.33	0	#NULL!	95.4	172.5	76.8	116.667	81.3333	5.27	2.82	3.33818	0.65	1	2	3	25.8097	1	2	2	1	0	0	1	2
110103	1	1494.89	0	0	52.5	1101030594	2	4.65	0	#NULL!	86.1	162.3	76.4	141.333	90.6667	5.71	2.15	3.52273	1.21	1	2	4	29.0039	2	2	1	3	0	0	0	0
110103	1	1106.65	0	0	59.8	1101030612	2	5.67	0	#NULL!	88.5	157.6	66.5	128.667	80	5.46	1.38	3.23273	1.6	1	2	4	26.7738	2	2	1	3	0	0	0	0
110103	1	889.451	0	0	65.3	1101030652	2	4.41	0	#NULL!	96.6	153	72.8	134.667	76.6667	4.52	1.15	3.03727	0.96	1	#NULL!	3	31.0991	2	2	1	3	0	0	1	0
110103	1	1040.84	0	0	64.2	1101030653	1	5.14	0	#NULL!	96.1	178.5	75.7	140.667	89.3333	4.95	0.81	2.95182	1.63	1	#NULL!	3	23.7585	1	1	1	3	1	2	0	0
110103	1	1494.89	0	0	51.3	1101030649	2	4.74	0	#NULL!	78.9	160	56.9	142	86.6667	3.89	0.77	2.4	1.14	1	3	4	22.2266	2	2	2	1	0	0	0	0
110103	1	1494.89	0	0	50.9	1101030654	2	5.2	0	#NULL!	83.9	156	60.5	128	78	5.27	1.83	3.26818	1.17	1	3	4	24.8603	2	2	1	3	0	0	0	0
110103	1	1106.65	0	0	58.9	1101030635	2	4.21	0	#NULL!	88.1	153.3	63	131.333	88.6667	4.77	1.9	3.04636	0.86	1	3	3	26.8075	2	2	1	3	0	0	1	0
110103	1	821.183	0	0	74.5	1101030540	2	4.88	#NULL!	#NULL!	102	154.1	64.5	140	100	4.45	0.79	2.93091	1.16	1	2	4	27.1615	2	2	1	3	0	0	0	0
110103	1	1156.48	0	0	77.1	1101030561	1	4.71	0	#NULL!	88.2	166	66.5	132	50.6667	2.91	1.62	1.39364	0.78	1	2	2	24.1327	1	1	1	3	1	1	1	0
110103	1	889.451	0	0	67.5	1101030593	2	6.03	0	#NULL!	101	155	72.5	156.667	93.3333	4.94	0.86	2.96909	1.58	1	#NULL!	1	30.1769	2	2	1	3	0	0	0	0
110103	1	821.183	2	2	72.2	1101030539	2	6.74	0	#NULL!	84.3	156.7	61.2	146	82	5.98	2.15	4.04273	0.96	1	#NULL!	3	24.9238	2	1	1	3	1	1	1	2
110103	1	1018.37	0	0	73	1101030537	1	5.24	0	#NULL!	104.5	176.2	85.7	126	84	5.53	3.43	3.06091	0.91	1	#NULL!	3	27.6038	2	2	2	1	0	0	1	0
110103	1	792.258	2	2	64.6	1101030558	2	7.25	0	#NULL!	68.4	154	46	106.667	76	5.62	0.73	3.04818	2.24	1	2	3	19.3962	2	2	1	3	0	0	0	2
110103	1	1494.89	3	3	52	1101030662	2	7.55	0	#NULL!	89	163	72.1	120.667	78.6667	4.36	1.26	2.77727	1.01	1	#NULL!	4	27.1369	2	1	1	3	1	1	1	2
110103	1	1133.68	1	1	78.9	1101030634	2	6.41	0	#NULL!	80	148	49	139.333	82	4.36	1.91	2.63182	0.86	1	#NULL!	1	22.3703	2	1	1	2	1	1	1	1
110103	1	2251.88	0	0	50.9	1101030643	1	4.18	0	#NULL!	99.3	171	87.8	130.667	87.3333	3.81	0.87	2.24455	1.17	1	1	4	30.0263	2	2	1	3	0	0	0	0
110103	1	1133.68	0	0	79.1	1101030600	2	5.385	#NULL!	#NULL!	100	159	80	148.667	70.6667	5.13	1.84	3.05364	1.24	1	1	1	31.6443	2	2	1	2	0	0	0	0
110103	1	1494.89	0	0	50.5	1101030644	2	5.2	0	#NULL!	101.4	156	93	160	100.667	5.5	2.9	3.16182	1.02	1	1	3	38.215	2	2	1	3	0	0	1	0
110103	1	2251.88	0	0	50.6	1101030622	1	4.43	0	#NULL!	93	173.4	77.2	147.333	95.3333	4.14	1.37	2.18727	1.33	1	#NULL!	4	25.6755	1	1	1	3	1	2	0	0
110103	1	1513.01	0	0	49.8	1101030611	2	5.2	0	#NULL!	80	165	59	118.667	80.6667	5.24	2.02	3.07182	1.25	1	#NULL!	4	21.6713	2	2	1	3	0	0	0	0
110103	1	821.183	0	0	71.7	1101030568	2	5.58	0	#NULL!	86.8	160	65	160.667	85.3333	4.19	0.93	2.51727	1.25	1	#NULL!	3	25.3906	2	2	1	1	0	0	0	0
110103	1	1106.65	0	0	58.5	1101030651	2	4.85	0	#NULL!	98	165	77.7	134.667	80.6667	6	1.31	3.95455	1.45	1	2	3	28.5399	2	2	1	3	0	0	0	0
110103	1	792.258	0	0	61.8	1101030608	2	5.02	0	#NULL!	80	161	65.5	127.333	84.6667	4.93	1.3	3.40909	0.93	1	2	3	25.2691	2	2	1	3	0	0	1	0
110103	1	1133.68	0	0	80.6	1101030637	2	4.995	#NULL!	#NULL!	98	151	74	139.333	80.6667	5.28	2.56	3.17636	0.94	1	1	3	32.4547	2	2	1	3	0	0	1	0
110103	1	1494.89	0	0	50.9	1101030636	2	4.31	0	#NULL!	83	159	60	112	74	4.83	0.66	2.85	1.68	1	1	5	23.7332	2	2	1	3	0	0	0	0
110103	1	792.258	1	1	61.3	1101030607	2	6.42	0	#NULL!	91	157	67	160.667	91.3333	6.16	2.4	4.13909	0.93	1	#NULL!	3	27.1816	2	1	1	2	1	1	1	1
110103	1	1753.54	0	0	59.9	1101030610	1	5.225	#NULL!	#NULL!	94	157	72	120	80.6667	5.91	3.92	3.37818	0.75	1	#NULL!	3	29.2101	1	2	1	2	0	0	1	0
110103	1	1753.54	0	0	56.1	1101030642	1	3.82	0	#NULL!	91	152.7	75	158.667	100.667	5.09	1.52	3.22909	1.17	1	#NULL!	3	32.165	1	2	1	1	0	0	0	0
110103	1	973.5	0	0	65.9	1101030564	1	5.86	0	#NULL!	83.4	160	59	117.333	82.6667	4.66	1.66	2.88545	1.02	1	1	3	23.0469	1	1	1	2	1	2	1	0
110103	1	792.258	0	0	62.9	1101030563	2	4.75	0	#NULL!	85	159	60	137.333	76.6667	3.14	2.9	1.26182	0.56	1	1	3	23.7332	2	2	1	3	0	0	1	0
110103	1	792.258	0	0	60.7	1101030645	2	4.17	0	#NULL!	89	164	66.8	112	79.3333	6.66	2.79	4.25182	1.14	1	1	3	24.8364	2	2	1	4	0	0	1	0
110103	1	792.258	2	2	63.1	1101030538	2	6.7	0	#NULL!	90	160.1	59	120	84.6667	5.02	2.14	3.22727	0.82	1	2	2	23.0181	2	1	1	2	1	1	1	2
110103	1	973.5	3	3	66	1101030541	1	10.21	0	#NULL!	88	161.2	65.4	152	102.667	4.97	1.39	3.56818	0.77	1	2	5	25.1679	2	1	1	2	1	1	1	2
110103	1	1040.84	0	0	60.9	1101030577	1	5.59	0	#NULL!	91.2	165	70.2	120	68	6.11	2.21	3.64545	1.46	1	#NULL!	5	25.7851	2	1	2	1	1	1	0	0
110103	1	1106.65	0	0	59.3	1101030579	2	6.09	0	#NULL!	90.2	163	77	150.667	86	4.92	2.38	2.86818	0.97	1	#NULL!	3	28.9811	2	2	2	1	0	0	1	0
110103	1	1106.65	1	1	58.6	1101030556	2	6.56	0	#NULL!	78	151	51.7	156.667	89.3333	6.35	0.98	4.52455	1.38	1	2	4	22.6744	2	2	1	3	0	0	1	1
110103	1	1753.54	0	0	59.6	1101030557	1	4.73	0	#NULL!	83.5	162	64.2	130.667	80.6667	5.28	2.6	3.09818	1	1	2	3	24.4627	2	2	1	2	0	0	1	0
110103	1	1040.84	1	1	60.1	1101030534	1	6.58	0	#NULL!	91	162	68.4	159.333	90.6667	4.33	1.02	2.69636	1.17	1	1	2	26.0631	2	1	1	3	1	1	0	1
110103	1	1106.65	0	0	56.9	1101030531	2	5.27	0	#NULL!	65	150.7	44.5	116	79.3333	6.32	2.82	3.96818	1.07	1	1	3	19.5945	2	2	1	3	0	0	1	0
110103	1	889.451	0	0	65.2	1101030569	2	5.1	0	#NULL!	85	157	63.5	131.333	80.6667	6.74	0.95	4.36818	1.94	1	3	2	25.7617	2	2	1	1	0	0	1	0
110103	1	1106.65	0	0	56.1	1101030640	2	4.31	0	#NULL!	84.4	157	61	108.667	78.6667	5.05	2.35	3.05182	0.93	1	1	3	24.7475	2	2	1	2	0	0	1	0
110103	1	1753.54	0	0	58.1	1101030659	1	4.63	0	#NULL!	82	173	68.5	140.667	102.667	3.66	0.71	2.29727	1.04	1	1	3	22.8875	1	1	1	3	1	2	0	0
110103	1	1753.54	0	0	57.1	1101030582	1	4.18	0	#NULL!	93.2	171	78.5	121.333	79.3333	4.3	1.94	2.60818	0.81	1	#NULL!	5	26.8459	2	1	1	2	1	2	1	0
110103	1	1106.65	0	0	57.8	1101030592	2	5.34	0	#NULL!	96	163.4	76	123.333	82	4.55	2.55	2.63091	0.76	1	#NULL!	4	28.4649	2	2	1	2	0	0	1	0
110103	1	1513.01	0	0	47.2	1101030614	2	5.46	0	#NULL!	74	162	58	106	80.6667	5.8	0.68	3.73091	1.76	1	2	4	22.1003	2	2	1	2	0	0	0	0
110103	1	2814.91	0	0	47	1101030617	1	4.06	0	#NULL!	80	166.8	64.5	110.667	68	4.47	2.53	2.27	1.05	1	2	5	23.1829	1	1	1	2	1	1	1	0
110103	1	1156.48	0	0	83.1	1101030532	1	4.78	0	#NULL!	89	162	64.5	161.333	70.6667	5.06	1.19	3.14909	1.37	1	2	1	24.577	2	2	1	3	0	0	0	0
110103	1	1133.68	0	0	79.8	1101030547	2	4.52	0	#NULL!	102	157	74	131.333	80.6667	4.18	1.33	2.70545	0.87	1	2	1	30.0215	1	2	1	2	0	0	1	0
110103	1	1156.48	0	0	79.2	1101030545	1	6.08	0	#NULL!	87	160.4	66.5	140	76	6.53	1.98	4.44	1.19	1	1	3	25.8472	2	1	1	3	1	2	1	0
110103	1	1133.68	1	1	77.7	1101030546	2	6.23	0	#NULL!	91.4	153	65	120.667	80.6667	5.13	4.05	2.64909	0.64	1	1	3	27.7671	2	2	1	3	0	0	1	1
110103	1	821.183	2	2	71.9	1101030552	2	8.91	0	#NULL!	78	158	50	120.667	82	6.64	3	4.03636	1.24	1	1	2	20.0288	2	2	1	1	0	0	1	2
110103	1	1156.48	2	2	75.6	1101030550	1	6.47	#NULL!	#NULL!	92	164.5	66	152	102	3.77	2.31	2	0.72	1	1	2	24.39	1	2	1	1	0	0	1	2
110103	1	1753.54	2	2	57.4	1101030575	1	14.33	0	#NULL!	91	176	72.5	117.333	80.6667	5.47	3.43	3.14091	0.77	1	#NULL!	3	23.4052	2	1	1	3	1	1	1	2
110103	1	1106.65	0	0	57.9	1101030576	2	5.82	0	#NULL!	85	154	72	137.333	90	6.48	1.57	4.60636	1.16	1	#NULL!	3	30.3593	2	2	1	3	0	0	1	0
110103	1	2251.88	0	0	53.7	1101030609	1	5.27	0	#NULL!	76.5	165	57.2	150.667	101.333	3.88	1.26	1.98727	1.32	1	#NULL!	4	21.0101	1	1	1	3	1	2	0	0
110103	1	1018.37	0	0	73.6	1101030629	1	5.99	0	#NULL!	93	162	76.3	132	86	2.95	1.56	1.52091	0.72	1	3	4	29.0733	2	1	1	3	1	2	1	0
110103	1	889.451	0	0	69.6	1101030630	2	4.72	0	#NULL!	66	158	58.8	138.667	88.6667	4.89	0.92	3.03182	1.44	1	3	2	23.5539	2	2	1	3	0	0	0	0
110103	1	792.258	2	2	60	1101030562	2	4.52	0	#NULL!	79.4	154	58.6	133.333	80.6667	5.06	0.64	3.39909	1.37	1	#NULL!	3	24.7091	2	2	1	3	0	0	0	2
110103	1	1040.84	0	0	63.4	1101030586	1	4.34	0	#NULL!	75	163	57.5	120.667	86	5.7	1.3	3.94909	1.16	1	#NULL!	4	21.6418	2	2	1	3	0	0	0	0
110103	1	2814.91	2	2	47	1101030560	1	7.885	#NULL!	#NULL!	92	160	73.6	160.667	110.667	4.91	1.59	2.96727	1.22	1	#NULL!	4	28.75	2	1	1	3	1	1	0	2
110103	1	1106.65	0	0	58.2	1101030587	2	5.23	0	#NULL!	76	155	66	122	80	5.71	3.52	2.96	1.15	1	#NULL!	4	27.4714	2	2	2	2	0	0	1	0
110103	1	821.183	0	0	71.9	1101030535	2	4.83	0	#NULL!	93.6	154.5	64.5	141.333	83.3333	5.04	1.81	2.85727	1.36	1	#NULL!	1	27.0211	2	2	1	2	0	0	0	0
110103	1	1018.37	0	0	73.9	1101030533	1	4.99	0	#NULL!	83.6	160.5	60.3	146	96	5.57	1.44	4.00545	0.91	1	#NULL!	2	23.4082	2	2	1	1	0	0	1	0
110103	1	973.5	0	0	65.9	1101030553	1	5.26	0	#NULL!	90	172.5	68	106.667	66.6667	4.18	1.32	2.49	1.09	1	#NULL!	5	22.8523	1	1	1	3	1	1	0	0
110103	1	792.258	0	0	61.1	1101030554	2	4.99	0	#NULL!	75.2	157	56.5	113.333	80.6667	5.36	2.56	2.98636	1.21	1	#NULL!	5	22.9218	2	2	1	3	0	0	1	0
110103	1	1753.54	0	0	59.1	1101030549	1	5.09	0	#NULL!	92	180	75	124.667	94.6667	6.73	3.07	4.35455	0.98	1	#NULL!	3	23.1481	2	1	1	3	1	1	1	0
110103	1	1106.65	0	0	56.7	1101030543	2	5.11	0	#NULL!	83.4	163	59	120.667	82	5.46	1.41	3.62909	1.19	1	#NULL!	4	22.2063	2	2	1	3	0	0	0	0
110103	1	1133.68	0	0	87.9	1101030555	2	4.58	0	#NULL!	75.3	154.1	45	119.333	80.6667	6.38	1.07	4.41364	1.48	1	#NULL!	2	18.9499	1	2	1	3	0	0	1	0
110103	1	1106.65	2	2	59.5	1101030605	2	6.19	0	#NULL!	77.2	162.7	60	119.333	80.6667	6.66	1.43	4.98	1.03	1	2	3	22.6661	2	2	1	3	0	0	1	2
110103	1	1753.54	0	0	58.3	1101030606	1	4.26	0	#NULL!	73.8	161	58.5	124.667	95.3333	3.79	0.44	1.92	1.67	1	2	3	22.5686	2	1	1	3	1	1	0	0
110103	1	2251.88	0	0	53.8	1101030544	1	5.21	0	#NULL!	87.1	162.1	71	152	96.6667	4.03	1.39	2.60818	0.79	1	1	4	27.0204	2	1	1	2	1	1	1	0
110103	1	1494.89	0	0	54.1	1101030542	2	4.62	0	#NULL!	80.4	140.7	55.1	135.333	95.3333	4.56	1.31	2.43455	1.53	1	1	3	27.8332	2	2	1	3	0	0	0	0
110103	1	2814.91	2	2	46.8	1101030666	1	5.12	0	#NULL!	98	176.6	86.3	134.667	84.6667	5.14	3.37	2.71818	0.89	1	#NULL!	4	27.6713	1	2	1	3	0	0	1	2
110103	1	1513.01	0	0	45.3	1101030663	2	4.38	0	#NULL!	82	155	56.3	110	78.6667	4.89	1.18	3.36364	0.99	1	#NULL!	4	23.4339	2	2	1	3	0	0	1	0
110103	1	792.258	0	0	60.6	1101030667	2	4.465	#NULL!	#NULL!	83	156.5	58.5	132	67.3333	4.67	1.24	3.07636	1.03	1	#NULL!	3	23.8851	2	2	1	1	0	0	1	0
110103	1	934.811	3	3	72.9	1101030812	2	7.17	0	#NULL!	79.1	147.1	46.4	150.667	81.3333	4.89	1.59	2.97727	1.19	1	3	3	21.4434	2	2	1	2	0	0	0	2
110103	1	3204.41	0	0	47.6	1101030788	1	4.14	0	#NULL!	62.7	163.6	42.7	102	69.3333	6.3	1.04	4.67727	1.15	1	3	5	15.9537	1	1	1	1	1	1	1	0
110103	1	1108.2	0	0	66	1101030779	1	4.86	0	#NULL!	76.3	165.9	61.7	132	80.6667	5.04	1	3.36545	1.22	1	3	3	22.4178	2	2	1	2	0	0	0	0
110103	1	1012.52	0	0	65.6	1101030778	2	5.03	0	#NULL!	84.6	154.2	62.5	130.667	78	4.49	1.31	2.23455	1.66	1	3	4	26.2852	2	1	1	3	1	1	0	0
110103	1	1316.5	0	0	79	1101030775	1	4.95	0	#NULL!	107.2	175	83	147.333	71.3333	4.48	1.75	2.59455	1.09	1	3	5	27.102	2	1	1	1	1	1	0	0
110103	1	1290.54	0	0	77.9	1101030776	2	4.63	0	#NULL!	83.4	159	64.5	133.333	82	3.99	1.96	2.00909	1.09	1	3	5	25.5132	2	2	1	1	0	0	0	0
110103	1	1701.74	0	0	50.4	1101030701	2	4.97	0	#NULL!	85.2	167.1	74.8	127.333	76	5.93	1.99	3.86545	1.16	1	3	5	26.7885	2	1	1	3	1	1	0	0
110103	1	1259.78	0	0	56.8	1101030722	2	4.69	0	#NULL!	88.3	160.6	67.8	119.333	74	4.66	1.23	2.66091	1.44	1	3	4	26.2869	2	1	1	3	1	1	0	0
110103	1	1996.17	0	0	59.5	1101030723	1	5.925	#NULL!	#NULL!	83	163.2	66.9	136	84	4.66	1.8	2.66182	1.18	1	3	5	25.118	2	1	1	3	1	1	0	0
110103	1	1996.17	0	0	56.4	1101030734	1	5	0	#NULL!	88.3	175.1	80.4	108.667	74.6667	5.5	3.98	2.77091	0.92	1	2	4	26.2231	1	1	1	1	1	1	1	0
110103	1	1701.74	0	0	54.6	1101030733	2	5.255	#NULL!	#NULL!	80.2	165.1	64.4	104.667	74	5.73	4.12	2.96727	0.89	1	2	3	23.6261	2	2	1	2	0	0	1	0
110103	1	1996.17	1	1	57.1	1101030750	1	6.59	0	#NULL!	92.4	165.5	60.6	132	88	3.44	1.26	1.83727	1.03	1	2	3	22.1247	2	2	1	1	0	0	1	1
110103	1	1259.78	0	0	56.3	1101030745	2	5.41	0	#NULL!	96.8	149.5	68.9	140	90.6667	5.68	2.87	3.46545	0.91	1	2	3	30.8274	2	2	1	3	0	0	1	0
110103	1	1996.17	2	2	58.3	1101030760	1	6.9	0	#NULL!	88.7	168.1	68.8	120	78.6667	4.8	1.93	2.94273	0.98	1	2	3	24.3474	1	2	1	2	0	0	1	2
110103	1	1701.74	0	0	51.5	1101030761	2	4.66	0	#NULL!	72.3	155.4	54.2	156.667	80.6667	4.66	1.91	2.62182	1.17	1	2	3	22.4438	2	2	1	2	0	0	0	0
110103	1	1012.52	2	2	69.5	1101030782	2	6.75	0	#NULL!	89.4	163	66	152.667	81.3333	4.42	1	2.42545	1.54	1	2	4	24.841	2	2	1	1	0	0	0	2
110103	1	1701.74	0	0	54.5	1101030764	2	4.82	0	#NULL!	83.1	170.2	71.2	111.333	71.3333	6.32	1.21	4.48	1.29	1	2	3	24.5788	2	2	1	1	0	0	1	0
110103	1	1184.87	0	0	62	1101030762	1	4.24	0	#NULL!	73.6	172.1	63	120.667	80.6667	4.28	1.01	2.66091	1.16	1	2	3	21.2706	1	2	1	2	0	0	0	0
110103	1	1701.74	0	0	53.8	1101030754	2	5.02	0	#NULL!	80.6	163.5	60.9	106	76	4.88	1.3	3.33909	0.95	1	2	3	22.7815	2	1	1	3	1	2	1	0
110103	1	1290.54	0	0	80.8	1101030796	2	5.04	0	#NULL!	63.9	152	41	150.667	93.3333	5.48	1.01	3.93091	1.09	1	2	1	17.7458	2	2	2	1	0	0	0	0
110103	1	1701.74	0	0	52.4	1101030797	2	4.36	0	#NULL!	79.7	157.7	60	130	74.6667	3.92	0.66	2.34	1.28	1	2	3	24.1261	2	2	1	3	0	0	0	0
110103	1	1701.74	0	0	52.4	1101030792	2	5.31	0	#NULL!	87.3	156.3	67.7	138	79.3333	4.73	3.27	2.33364	0.91	1	2	4	27.7122	2	2	1	3	0	0	1	0
110103	1	1159.28	0	0	72.8	1101030712	1	5.79	0	#NULL!	84.3	158.8	57.9	124.667	90	4.76	2.37	2.83273	0.85	1	3	5	22.9603	1	2	1	3	0	0	1	0
110103	1	1012.52	2	2	69.5	1101030713	2	6.555	#NULL!	#NULL!	84.3	157.1	56.3	130	62	6.98	1.42	4.63455	1.7	1	3	5	22.8116	2	2	1	3	0	0	1	2
110103	1	2563.47	0	0	54.6	1101030721	1	4.66	0	#NULL!	84.1	168.3	64.5	122	80	4.17	2.27	2.03818	1.1	1	2	5	22.7715	1	1	1	3	1	2	1	0
110103	1	1701.74	0	0	52.8	1101030791	2	5.09	0	#NULL!	78.2	159.6	65.2	112.667	73.3333	4.41	1.56	2.60091	1.1	1	2	4	25.5966	2	2	1	3	0	0	0	0
110103	1	3204.41	0	0	47.4	1101030772	1	4.42	0	#NULL!	93.4	171.6	84.3	148	81.3333	4.64	3.52	2.15	0.89	1	1	4	28.6281	2	1	1	2	1	2	1	0
110103	1	1290.54	1	1	77.1	1101030736	2	6.71	0	#NULL!	93.1	156.1	64.1	141.333	79.3333	5.89	3.54	3.20091	1.08	1	2	2	26.3058	2	2	1	3	0	0	1	1
110103	1	1996.17	0	0	59.1	1101030758	1	4.7	0	#NULL!	87.9	178.1	68.3	108.667	69.3333	4.61	0.61	2.59273	1.74	1	1	4	21.5324	1	1	1	3	1	2	0	0
110103	1	1259.78	0	0	58	1101030740	2	4.65	0	#NULL!	76	157.6	56	131.333	93.3333	4.75	0.57	3.11091	1.38	1	1	3	22.5463	2	2	1	3	0	0	0	0
110103	1	1184.87	0	0	64	1101030709	1	5.62	0	#NULL!	91.2	169.8	62.9	126	77.3333	4.72	3.05	2.24364	1.09	1	2	4	21.816	1	1	1	2	1	2	1	0
110103	1	1259.78	2	2	58.1	1101030710	2	4.94	0	#NULL!	87.9	162.4	61.6	135.333	72.6667	4.27	0.7	3.04182	0.91	1	2	3	23.3565	2	2	1	3	0	0	1	2
110103	1	2563.47	0	0	54.1	1101030724	1	4.74	0	#NULL!	82.1	174.6	62.3	112.667	74.6667	3.54	1.39	1.69818	1.21	1	1	3	20.4362	2	2	1	1	0	0	0	0
110103	1	1316.5	0	0	75.3	1101030738	1	4.9	0	#NULL!	84.3	164.1	55.5	149.333	90	6.75	1.31	4.49455	1.66	1	1	5	20.6099	2	2	1	3	0	0	1	0
110103	1	1012.52	0	0	65.2	1101030730	2	5.88	0	#NULL!	93.2	156.5	75.5	133.333	75.3333	5.9	3.9	3.13727	0.99	1	1	3	30.8261	2	2	1	3	0	0	1	0
110103	1	1108.2	0	0	67.7	1101030729	1	5.03	0	#NULL!	88.1	173.6	77.3	128.667	64.6667	5.59	1.09	4.02455	1.07	1	1	3	25.6496	1	2	1	3	0	0	0	0
110103	1	1701.74	0	0	54.1	1101030768	2	5.42	0	#NULL!	88.7	157.6	62.1	126.667	73.3333	4.5	1.96	2.54909	1.06	1	2	2	25.0023	2	2	1	3	0	0	0	0
110103	1	1996.17	0	0	57.7	1101030799	1	5.5	0	#NULL!	100.1	174.3	91.5	155.333	92	4.9	3.06	2.73909	0.77	1	2	3	30.118	1	1	1	1	1	1	1	0
110103	1	1108.2	0	0	68.2	1101030732	1	5.41	0	#NULL!	94.9	167.5	76.5	131.333	78.6667	4.87	1.31	3.43455	0.84	1	3	4	27.2667	2	2	1	2	0	0	1	0
110103	1	934.811	2	2	72.2	1101030720	2	5.84	0	#NULL!	87.4	152.2	56.7	138	76.6667	5.56	1.42	3.72455	1.19	1	1	2	24.4768	2	2	1	3	0	0	0	2
110103	1	2563.47	0	0	50.1	1101030741	1	4.26	0	#NULL!	64.3	159.1	44.3	141.333	78.6667	4.14	0.65	2.36455	1.48	1	1	2	17.501	1	1	1	2	1	1	0	0
110103	1	1722.36	0	0	46.6	1101030811	2	5.49	0	#NULL!	80	163	64.5	124.667	76	4.77	0.81	3.10182	1.3	1	1	4	24.2764	1	2	2	1	0	0	0	0
110103	1	1290.54	0	0	78.3	1101030814	2	5.355	#NULL!	#NULL!	82	155	66	128.667	76.6667	3.64	1.28	1.72818	1.33	1	1	2	27.4714	2	2	1	2	0	0	0	0
110103	1	1259.78	0	0	59.1	1101030813	2	4.66	0	#NULL!	96.1	167.4	85.7	150	95.3333	5.88	3.69	3.26273	0.94	1	1	4	30.5823	2	2	2	1	0	0	1	0
110103	1	1701.74	0	0	51.5	1101030769	2	5.43	0	#NULL!	68.9	145	41.5	88.6667	61.3333	5.45	1.8	3.12182	1.51	1	1	4	19.7384	2	2	1	3	0	0	0	0
110103	1	2563.47	0	0	51.7	1101030771	1	5.06	0	#NULL!	89.6	155.7	67.3	140.667	80	4.49	2.4	2.44909	0.95	1	1	4	27.7612	2	2	1	2	0	0	1	0
110103	1	901.883	0	0	64.2	1101030785	2	5.51	0	#NULL!	73.2	168.4	59.7	130.667	81.3333	6.83	1.3	4.86909	1.37	1	3	5	21.0518	2	2	1	3	0	0	1	0
110103	1	1701.74	0	0	54.2	1101030705	2	5.08	0	#NULL!	91.2	161.9	70.5	114.667	75.3333	6.19	2.85	3.74455	1.15	1	2	4	26.8965	2	2	1	3	0	0	1	0
110103	1	934.811	0	0	74.4	1101030703	2	4.825	#NULL!	#NULL!	85.2	157	60.9	134	73.3333	5.55	1.26	3.71727	1.26	1	2	2	24.7069	1	2	1	3	0	0	0	0
110103	1	1722.36	0	0	48.8	1101030704	2	5.25	0	#NULL!	78.8	165.1	71.3	140	83.3333	7.24	2.12	5.33636	0.94	1	2	5	26.1574	2	2	2	2	0	0	1	0
110103	1	934.811	2	2	72	1101030748	2	4.87	0	#NULL!	89.3	165.7	68.2	118.667	78.6667	5.02	2.48	3.03273	0.86	1	1	4	24.8393	2	2	1	3	0	0	1	2
110103	1	1159.28	2	2	73.4	1101030749	1	6.71	0	#NULL!	110.4	176.1	89.4	118.667	71.3333	5.09	1.6	3.54273	0.82	1	1	4	28.8283	2	1	2	2	1	1	1	2
110103	1	1012.52	0	0	69.5	1101030767	2	4.96	0	#NULL!	76.9	159.6	58.3	111.333	72.6667	4.04	0.74	2.26364	1.44	1	#NULL!	5	22.8877	2	2	1	2	0	0	0	0
110103	1	1108.2	2	2	69.7	1101030781	1	4.64	0	#NULL!	93.6	176.1	84.8	140.667	77.3333	3.81	0.95	2.32818	1.05	1	#NULL!	5	27.345	2	1	1	1	1	1	0	2
110103	1	1996.17	0	0	58.7	1101030727	1	4.88	0	#NULL!	92.6	170.6	80	126	76	4.97	1.61	3.44818	0.79	1	2	4	27.4873	1	2	1	1	0	0	1	0
110103	1	1259.78	0	0	59.2	1101030728	2	5.35	0	#NULL!	89.3	165.7	79.6	132	86.6667	4.7	1.02	3.02636	1.21	1	2	4	28.9913	2	2	1	2	0	0	0	0
110103	1	1184.87	0	0	63.5	1101030794	1	5.1	#NULL!	#NULL!	92.6	173.4	76.5	130.667	88.6667	4.8	1.53	3.02455	1.08	1	#NULL!	4	25.4427	2	1	1	1	1	1	0	0
110103	1	1996.17	0	0	56	1101030759	1	5.01	0	#NULL!	99.6	178.9	76	131.333	78.6667	6.46	2.32	4.16545	1.24	1	#NULL!	4	23.7461	1	2	1	3	0	0	1	0
110103	1	1259.78	0	0	56.6	1101030757	2	5.29	0	#NULL!	80	162.1	58.9	140	76.6667	4.94	2.81	2.78273	0.88	1	#NULL!	3	22.4155	2	2	1	1	0	0	1	0
110103	1	901.883	0	0	64.8	1101030805	2	5.03	0	#NULL!	75.7	157.8	58	139.333	68.6667	4.34	1.07	2.64364	1.21	1	3	5	23.2924	2	2	2	1	0	0	0	0
110103	1	1108.2	0	0	66.1	1101030806	1	5.58	0	#NULL!	95.4	168.2	87.4	130.667	91.3333	5.78	1.04	4.17727	1.13	1	3	5	30.893	2	1	1	3	1	2	1	0
110103	1	1701.74	2	2	54.7	1101030718	2	8.31	0	#NULL!	84.1	150.7	51.6	122.667	82	6.48	1.42	4.56455	1.27	1	1	3	22.7208	1	2	1	2	0	0	1	2
110103	1	1184.87	1	1	62	1101030719	1	6.97	0	#NULL!	100.1	169.5	90	130.667	81.3333	5.2	1.79	3.24636	1.14	1	1	4	31.3259	1	1	1	2	1	1	0	1
110103	1	1259.78	0	0	59.4	1101030774	2	5.11	0	#NULL!	93.1	163	64.7	119.333	78.6667	5.44	1.2	3.60455	1.29	1	1	3	24.3517	2	2	1	3	0	0	0	0
110103	1	1701.74	0	0	53.9	1101030807	2	4.99	0	#NULL!	74.3	157.9	56.7	130.667	71.3333	5.74	1.33	4.05545	1.08	1	1	3	22.7415	2	2	1	3	0	0	0	0
110103	1	1996.17	0	0	59	1101030780	1	4.64	0	#NULL!	96	178	88	128	74	5.41	2.25	3.41727	0.97	1	1	3	27.7743	2	2	1	3	0	0	1	0
110103	1	1259.78	0	0	56.8	1101030800	2	4.47	0	#NULL!	76	162	62	112	72.6667	4.31	0.54	2.50455	1.56	1	1	3	23.6244	2	2	1	3	0	0	0	0
110103	1	1108.2	0	0	66.5	1101030708	1	5.72	0	#NULL!	84.9	163.1	66.7	141.333	81.3333	6.01	1.18	4.05364	1.42	1	#NULL!	3	25.0737	2	1	1	2	1	1	0	0
110103	1	901.883	0	0	64	1101030707	2	5.34	0	#NULL!	77.8	148.3	54.1	114	65.3333	5.56	2.12	3.44636	1.15	1	#NULL!	3	24.5989	2	2	1	3	0	0	0	0
110103	1	1012.52	0	0	67.1	1101030711	2	5.61	0	#NULL!	76.1	165.7	59.6	119.333	74.6667	6.5	1.71	4.25273	1.47	1	1	4	21.7071	2	2	1	3	0	0	1	0
110103	1	1996.17	0	0	55.5	1101030753	1	5.325	#NULL!	#NULL!	88.3	172.2	77.1	122	80	5.91	1.24	4.21636	1.13	1	#NULL!	3	26.0009	1	2	1	3	0	0	1	0
110103	1	1701.74	0	0	54.9	1101030752	2	4.62	0	#NULL!	79.1	145.1	52.1	120	78	4.25	1.47	2.57182	1.01	1	#NULL!	3	24.7459	2	2	1	3	0	0	1	0
110103	1	1316.5	0	0	75.8	1101030717	1	4.92	0	#NULL!	100.3	164.1	79.8	126.667	69.3333	4.91	1.07	2.74364	1.68	1	1	5	29.6337	2	2	1	2	0	0	0	0
110103	1	934.811	0	0	72	1101030716	2	5.48	0	#NULL!	86.4	157.6	56.9	141.333	88	5.33	1.65	3.13	1.45	1	1	2	22.9087	2	2	1	2	0	0	0	0
110103	1	3204.41	0	0	46.4	1101030766	1	5.01	0	#NULL!	80.3	160.7	57.6	127.333	80.6667	3.87	1.24	2.00636	1.3	1	1	4	22.3044	1	1	1	1	1	2	0	0
110103	1	2563.47	0	0	51.4	1101030746	1	5.51	0	#NULL!	88.2	169.8	78.2	157.333	92	4.96	0.71	3.57727	1.06	1	#NULL!	4	27.1226	1	2	1	2	0	0	0	0
110103	1	1701.74	0	0	51.5	1101030747	2	5.06	0	#NULL!	82.3	157.2	66.5	122.667	77.3333	5.09	2.13	2.84182	1.28	1	#NULL!	4	26.9102	2	2	1	3	0	0	0	0
110103	1	1108.2	2	2	69.2	1101030786	1	6.22	0	#NULL!	88.6	164.7	74.4	192	85.3333	3.88	0.82	2.45727	1.05	1	#NULL!	4	27.4275	2	2	1	3	0	0	0	2
110103	1	1012.52	2	2	66.9	1101030787	2	5.8	0	#NULL!	94.1	158.8	64.5	142.667	80	3.83	0.79	2.39091	1.08	1	#NULL!	2	25.5775	2	2	1	2	0	0	0	2
110103	1	1316.5	2	2	79.3	1101030731	1	11.59	0	#NULL!	97.3	172.2	73.1	132	82.6667	5.13	1.91	3.10182	1.16	1	1	4	24.6519	2	2	1	2	0	0	0	2
110103	1	934.811	0	0	74.8	1101030735	2	5.26	0	#NULL!	99.9	163.4	80.5	154.667	84.6667	5.21	0.78	3.54545	1.31	1	#NULL!	2	30.1503	1	2	1	2	0	0	0	0
110103	1	934.811	0	0	74.8	1101030777	2	5	0	#NULL!	81.9	154.8	59	141.333	80.6667	5.27	3.64	2.66545	0.95	1	#NULL!	2	24.6213	1	1	2	2	1	1	1	0
110103	1	1701.74	0	0	52.4	1101030743	2	4.425	#NULL!	#NULL!	76.3	150.8	54.6	130.667	77.3333	5.81	2.39	3.73364	0.99	1	1	4	24.0099	2	2	1	3	0	0	1	0
110103	1	1996.17	0	0	56	1101030744	1	5.52	0	#NULL!	78.3	161.9	64.2	132	92.6667	5.53	1.11	3.60545	1.42	1	1	3	24.493	2	2	1	2	0	0	0	0
110103	1	2563.47	0	0	53.1	1101030715	1	5.71	0	#NULL!	84.9	163.6	64.3	130	88	4.25	2.05	2.18818	1.13	1	#NULL!	4	24.0239	2	2	1	2	0	0	0	0
110103	1	1701.74	0	0	53.2	1101030714	2	5.63	0	#NULL!	83.4	149.3	60.2	102	71.3333	7.13	1.67	5.08091	1.29	1	#NULL!	4	27.007	2	2	1	4	0	0	1	0
110103	1	2563.47	0	0	50.6	1101030804	1	3.9	#NULL!	#NULL!	93.2	169.3	75.6	119.333	78.6667	5.06	0.63	3.52364	1.25	1	1	4	26.3759	1	1	1	2	1	2	0	0
110103	1	1722.36	0	0	45.2	1101030803	2	4.88	0	#NULL!	85	162.3	61	120.667	79.3333	5.2	0.93	3.14727	1.63	1	1	4	23.1576	2	1	1	3	1	2	0	0
110103	1	1701.74	0	0	53	1101030798	2	4.38	0	#NULL!	82.3	159.1	66.4	114	70.6667	5.29	0.63	3.26364	1.74	1	#NULL!	3	26.2318	2	1	1	3	1	1	0	0
110103	1	2563.47	0	0	54	1101030802	1	3.11	0	#NULL!	89.6	170.9	71	120.667	78.6667	3.26	2.89	1.30636	0.64	1	#NULL!	3	24.3094	1	2	2	3	0	0	1	0
110103	1	901.883	2	2	63.4	1101030790	2	6.22	0	#NULL!	78.3	141.5	49	139.333	78.6667	4.53	1	2.69545	1.38	1	#NULL!	3	24.4728	2	2	1	3	0	0	0	2
110103	1	1259.78	0	0	56.8	1101030725	2	5.66	0	#NULL!	88.2	155.8	57	164	86.6667	3.63	1.39	1.98818	1.01	1	2	3	23.4823	2	2	1	3	0	0	1	0
110103	1	1259.78	0	0	58.3	1101030751	2	5.3	0	#NULL!	96.3	159.1	74.8	158	95.3333	5.72	1.78	3.80091	1.11	1	#NULL!	4	29.5503	2	2	1	2	0	0	0	0
110103	1	747.041	0	0	60	1101030398	2	5.95	0	#NULL!	90.4	153.4	81.2	134.667	86	5.05	1.4	3.28364	1.13	1	2	3	34.5068	1	2	1	2	0	0	0	0
110103	1	917.938	0	0	67.6	1101030399	1	4.9	0	#NULL!	85.1	160.1	58.4	122.667	74	4.73	1.35	2.86636	1.25	1	2	3	22.784	2	2	1	2	0	0	0	0
110103	1	1043.49	0	0	55.7	1101030454	2	5.5	0	#NULL!	86.1	160.1	67.2	122.667	83.3333	6.19	2.38	3.74818	1.36	1	2	3	26.2172	2	2	1	3	0	0	1	0
110103	1	1653.46	0	0	58.1	1101030453	1	4.99	0	#NULL!	103.3	175.1	90.3	135.333	82.6667	4.47	2.49	2.54818	0.79	1	2	3	29.452	1	1	1	3	1	2	1	0
110103	1	747.041	0	0	60.9	1101030488	2	4.9	0	#NULL!	75.2	154	51	142.667	82.6667	6.51	1.6	4.57273	1.21	1	2	3	21.5045	2	2	1	3	0	0	1	0
110103	1	1653.46	0	0	56.4	1101030524	1	4.84	0	#NULL!	76.7	172.7	63	110	60	5.08	1.35	3.35636	1.11	1	2	3	21.123	1	1	1	3	1	1	0	0
110103	1	1409.57	0	0	53.7	1101030525	2	6.09	0	#NULL!	81.8	161.1	65	120.667	66	5.46	1.48	3.68727	1.1	1	2	5	25.0451	2	2	1	3	0	0	0	0
110103	1	1043.49	0	0	58.7	1101030526	2	5.18	0	#NULL!	87	162.2	67.3	130	67.3333	5.43	1.28	3.81818	1.03	1	2	3	25.5808	2	2	1	3	0	0	1	0
110103	1	1043.49	2	2	56.6	1101030527	2	6.98	0	#NULL!	82	159.3	69.6	130	67.3333	4.76	0.82	2.95727	1.43	1	2	5	27.427	2	2	1	3	0	0	0	2
110103	1	917.938	3	3	65.2	1101030530	1	19.45	0	#NULL!	107.1	165	76.5	110	70	5.25	2.84	3.30909	0.65	1	2	3	28.0992	2	1	1	3	1	1	1	2
110103	1	838.686	0	0	65	1101030528	2	4.93	0	#NULL!	73	143	43.4	117.333	70	5.58	0.52	3.74364	1.6	1	2	4	21.2235	2	2	1	3	0	0	0	0
110103	1	1043.49	0	0	58.8	1101030514	2	5	0	#NULL!	79.5	168	72	118.667	80.6667	4.52	0.76	2.67455	1.5	1	2	5	25.5102	2	2	1	3	0	0	0	0
110103	1	1653.46	0	0	58.6	1101030515	1	5.63	0	#NULL!	95.6	175	86.5	146	96.6667	5.85	0.52	3.52364	2.09	1	2	5	28.2449	1	1	1	1	1	2	0	0
110103	1	917.938	0	0	67.3	1101030510	1	4.89	0	#NULL!	75.7	164	55	100	62	4.78	0.63	2.81364	1.68	1	#NULL!	5	20.4491	1	1	1	1	1	1	0	0
110103	1	960.245	0	0	70.1	1101030509	1	5.49	0	#NULL!	88.2	169.8	65.7	125.333	83.3333	3.92	0.72	2.56273	1.03	1	#NULL!	4	22.7871	2	1	1	3	1	1	1	0
110103	1	838.686	0	0	65.8	1101030491	2	4.76	0	#NULL!	78.4	160.1	62	122	76	5.47	3.01	3.31182	0.79	1	#NULL!	4	24.1885	2	2	1	2	0	0	1	0
110103	1	1409.57	0	0	52.2	1101030408	2	4.63	0	#NULL!	84.2	165.3	65.3	122	77.3333	5.15	1.01	3.45091	1.24	1	3	5	23.8983	2	2	1	2	0	0	0	0
110103	1	747.041	0	0	61.8	1101030505	2	5.33	0	#NULL!	89.4	153.4	61.2	112	82	5.94	2.44	3.69091	1.14	1	1	2	26.0076	2	2	1	2	0	0	1	0
110103	1	981.439	0	0	60.6	1101030504	1	4.87	0	#NULL!	92.6	173.5	68.5	120	92.6667	5.13	1.34	3.40091	1.12	1	1	3	22.7558	2	2	1	1	0	0	0	0
110103	1	747.041	0	0	61.4	1101030513	2	5.47	0	#NULL!	86.6	164.3	67.5	124	80	6.14	1.86	4.01455	1.28	1	3	3	25.0051	2	2	1	3	0	0	0	0
110103	1	981.439	0	0	62.3	1101030512	1	4.57	0	#NULL!	94	172	79.8	140	80	6.38	1.9	4.42636	1.09	1	3	4	26.974	1	1	1	2	1	1	1	0
110103	1	747.041	0	0	61.7	1101030473	2	4.93	0	#NULL!	83.2	158.4	62.2	130	82	4.59	1.55	2.43545	1.45	1	2	3	24.7902	2	2	1	3	0	0	0	0
110103	1	1068.97	0	0	82.9	1101030474	2	5.59	0	#NULL!	110.4	154	81.7	137.333	80.6667	4.33	2.95	2.29909	0.69	1	2	1	34.4493	2	2	1	1	0	0	1	0
110103	1	981.439	3	3	63.8	1101030475	1	7.01	0	#NULL!	104.7	170	86.1	122	73.3333	5.58	1.35	3.97636	0.99	1	2	3	29.7924	2	2	1	2	0	0	1	2
110103	1	1043.49	0	0	59.7	1101030482	2	5.08	0	#NULL!	83.7	161.3	70	108.667	80.6667	5.85	0.97	3.91909	1.49	1	2	5	26.9048	2	2	2	1	0	0	0	0
110103	1	981.439	0	0	61.2	1101030497	1	5.14	0	#NULL!	90.5	153	62.6	126.667	64.6667	5.23	1.19	3.54909	1.14	1	2	3	26.7419	2	1	1	2	1	1	0	0
110103	1	747.041	0	0	61.6	1101030484	2	4.99	0	#NULL!	79.3	154.8	59.4	124.667	77.3333	7.58	2.05	5.50818	1.14	1	2	3	24.7882	2	2	1	2	0	0	1	0
110103	1	1043.49	0	0	59.8	1101030462	2	4.76	0	#NULL!	82.4	168.3	74.2	118	78	5.77	0.93	4.17727	1.17	1	2	4	26.196	2	2	1	2	0	0	1	0
110103	1	1653.46	0	0	59	1101030492	1	5.73	0	#NULL!	84.3	170.3	65.5	120.667	82	4.82	1.3	3.43909	0.79	1	2	4	22.5846	2	2	1	1	0	0	1	0
110103	1	1043.49	0	0	56.8	1101030470	2	5.57	0	#NULL!	99	167.4	86.1	111.333	69.3333	4.09	2.89	1.93636	0.84	1	1	4	30.725	2	2	1	3	0	0	1	0
110103	1	1043.49	0	0	56.6	1101030483	2	4.93	0	#NULL!	77.3	162	58	110	68.6667	4.9	2.45	2.85636	0.93	1	#NULL!	4	22.1003	2	2	1	3	0	0	1	0
110103	1	981.439	2	2	60.2	1101030511	1	7.22	0	#NULL!	95.4	170.8	79.4	120	98	4.64	0.99	3.24	0.95	1	#NULL!	3	27.2173	2	1	1	3	1	1	1	2
110103	1	1043.49	0	0	58.9	1101030478	2	4.37	0	#NULL!	85.1	160	65	128	80.6667	3.98	1.22	2.55545	0.87	1	#NULL!	3	25.3906	2	2	1	3	0	0	1	0
110103	1	981.439	0	0	60.9	1101030477	1	4.72	0	#NULL!	93.4	176	72.5	130	82	5.23	0.94	3.58273	1.22	1	#NULL!	5	23.4052	1	1	2	1	1	1	0	0
110103	1	1090.48	0	0	83.9	1101030476	1	4.34	0	#NULL!	103.5	160	72	144	80.6667	4.27	0.81	2.68182	1.22	1	#NULL!	1	28.125	2	2	2	1	0	0	0	0
110103	1	1426.65	0	0	47.7	1101030519	2	3.95	#NULL!	#NULL!	65.7	157.4	58	110	72	4.1	1.62	2.41364	0.95	1	2	4	23.4109	2	2	1	3	0	0	1	0
110103	1	2654.25	0	0	49.7	1101030517	1	4.91	0	#NULL!	105	172.5	91.4	108.667	78.6667	4.01	0.8	2.45636	1.19	1	2	5	30.7162	1	1	1	4	1	1	0	0
110103	1	1043.49	0	0	58.4	1101030500	2	4.95	0	#NULL!	88.7	153.6	63.7	130	77.3333	4.03	2.02	2.21182	0.9	1	2	3	26.9996	2	2	1	3	0	0	1	0
110103	1	1653.46	3	3	58.2	1101030499	1	8.17	#NULL!	#NULL!	95.6	178.9	79.4	123.333	80	3.64	1.81	1.98727	0.83	1	2	3	24.8085	1	1	1	3	1	1	1	2
110103	1	1043.49	0	0	58.6	1101030485	2	4.86	0	#NULL!	76.3	160	63	128	80	3.94	2.42	1.9	0.94	1	2	3	24.6094	2	2	1	3	0	0	1	0
110103	1	1653.46	0	0	57.7	1101030508	1	5.22	0	#NULL!	91.5	170	77.6	110	76	5.54	1.67	3.17091	1.61	1	3	5	26.8512	2	1	1	2	1	1	0	0
110103	1	1043.49	0	0	58	1101030507	2	5.61	0	#NULL!	82.9	156	64	110	64	5.02	1.39	3.23818	1.15	1	3	4	26.2985	2	2	1	3	0	0	0	0
110103	1	1409.57	0	0	52.4	1101030501	2	5.24	0	#NULL!	74	153	52.2	111.333	92	4.21	1.4	2.27364	1.3	1	2	4	22.2991	2	2	1	3	0	0	0	0
110103	1	1653.46	0	0	55.1	1101030480	1	5.47	0	#NULL!	88.9	170.4	79.5	120.667	81.3333	5	2.2	3.04	0.96	1	2	4	27.3797	2	1	2	1	1	1	1	0
110103	1	1409.57	1	1	54.9	1101030481	2	6.65	0	#NULL!	88.1	154.6	69.4	100	62	5.75	1.88	3.33545	1.56	1	2	4	29.0362	2	2	1	3	0	0	0	1
110103	1	981.439	0	0	60.4	1101030495	1	4.86	0	#NULL!	100	167	82.1	120	84.6667	6.41	1.82	4.02273	1.56	1	3	4	29.4381	2	1	1	3	1	1	1	0
110103	1	1043.49	2	2	59.5	1101030493	2	5.34	0	#NULL!	76.3	157.6	52.4	128.667	83.3333	4.13	1.22	2.37545	1.2	1	3	3	21.0969	2	2	1	3	0	0	0	2
110103	1	838.686	0	0	66.3	1101030442	2	4.97	0	#NULL!	106.1	158.3	79.5	122	82	4.06	1.87	2.35	0.86	1	1	2	31.7253	2	1	1	3	1	1	1	0
110103	1	981.439	0	0	61.9	1101030469	1	4.86	0	#NULL!	90.6	175	83.4	140	90.6667	4.72	0.86	3.28909	1.04	1	3	3	27.2327	2	1	1	1	1	1	0	0
110103	1	747.041	0	0	60.8	1101030430	2	4.72	0	#NULL!	83.7	152.2	57.3	120	80	4.62	1.43	2.93	1.04	1	3	3	24.7358	2	2	2	1	0	0	0	0
110103	1	1043.49	0	0	59.5	1101030465	2	4.91	0	#NULL!	75.2	154.6	49.3	120	82	5.58	1.42	3.42455	1.51	1	2	3	20.6266	2	1	1	2	1	1	0	0
110103	1	1409.57	0	0	53	1101030406	2	4.32	0	#NULL!	89.2	160.4	65.7	137.333	84.6667	6.83	0.97	4.75909	1.63	1	3	4	25.5362	2	2	1	1	0	0	1	0
110103	1	1409.57	2	2	54	1101030423	2	6.58	0	#NULL!	93.5	150.8	67.3	120	80	3.3	0.68	1.76091	1.23	1	1	4	29.5946	2	2	1	3	0	0	0	2
110103	1	917.938	0	0	65.5	1101030417	1	4.85	0	#NULL!	91.2	175.4	78.4	127.333	85.3333	4.56	0.66	2.9	1.36	1	2	4	25.4834	1	1	1	3	1	1	0	0
110103	1	747.041	0	0	63.3	1101030428	2	4.46	0	#NULL!	79	157.4	58.9	125.333	80	4.43	1.98	2.78	0.75	1	2	4	23.7742	2	2	1	1	0	0	1	0
110103	1	917.938	3	3	67.6	1101030498	1	12.03	0	#NULL!	83.6	171.4	78	118	89.3333	6.31	2.16	4.02818	1.3	1	2	5	26.5505	1	1	1	2	1	2	1	2
110103	1	747.041	0	0	64.1	1101030409	2	4.72	0	#NULL!	78	150.8	52.4	122.667	72.6667	6.08	1.4	4.19364	1.25	1	2	4	23.0424	2	2	1	3	0	0	1	0
110103	1	981.439	2	2	64.8	1101030450	1	15.91	0	#NULL!	85	167.3	61.3	120	70	6.02	1.75	4.13455	1.09	1	2	3	21.9012	1	1	1	3	1	1	0	2
110103	1	747.041	0	0	63.2	1101030434	2	5.65	0	#NULL!	88.7	151.1	64.1	130	86	4.72	1.28	2.87818	1.26	1	2	4	28.0756	2	2	1	3	0	0	0	0
110103	1	747.041	0	0	64.1	1101030445	2	5.09	0	#NULL!	74.2	150.3	47.7	118	78	6.29	0.94	4.04273	1.82	1	2	3	21.1155	1	2	1	3	0	0	1	0
110103	1	917.938	0	0	68.7	1101030446	1	4.3	0	#NULL!	88.7	169.3	72.3	108	70	4.22	1.01	2.78091	0.98	1	2	3	25.2246	1	1	1	1	1	1	1	0
110103	1	2654.25	0	0	46.9	1101030516	1	5.17	0	#NULL!	91.3	158.9	75.5	120	81.3333	4.52	1.02	2.71636	1.34	1	3	5	29.9019	1	1	1	1	1	1	0	0
110103	1	981.439	0	0	61.9	1101030439	1	5.76	0	#NULL!	87	164.3	61.7	135.333	70	3.93	1	2.56545	0.91	1	2	3	22.8565	2	2	1	2	0	0	1	0
110103	1	838.686	0	0	65.8	1101030440	2	4.26	0	#NULL!	68	150.1	39.2	100	70	5.45	0.45	2.98545	2.26	1	2	4	17.399	2	2	1	3	0	0	0	0
110103	1	1653.46	0	0	58.7	1101030447	1	5.05	0	#NULL!	97.3	164.5	79.2	122	82	5.69	2.4	3.64909	0.95	1	1	4	29.268	1	1	1	3	1	1	1	0
110103	1	1043.49	0	0	58	1101030407	2	4.77	0	#NULL!	88.4	144.8	60.1	128	79.3333	2.9	1.1	1.45	0.95	1	1	4	28.664	2	2	1	3	0	0	1	0
110103	1	1409.57	0	0	52.7	1101030433	2	4.6	0	#NULL!	74.6	160.4	57.8	123.333	96.6667	4.91	1.37	2.98727	1.3	1	1	4	22.4657	2	2	1	3	0	0	0	0
110103	1	1409.57	0	0	51	1101030393	2	5.03	0	#NULL!	79.4	152.6	59.3	90	70	3.54	1.58	1.75182	1.07	1	2	4	25.4651	2	2	1	3	0	0	0	0
110103	1	2123.35	0	0	52.1	1101030523	1	5.18	0	#NULL!	98	172	65	120	80	3.46	1.04	2.05727	0.93	1	2	4	21.9713	1	1	1	3	1	1	1	0
110103	1	981.439	0	0	62.1	1101030413	1	5.39	0	#NULL!	83.4	165.5	60.1	118.667	76	4.7	1.03	3.11182	1.12	1	3	5	21.9421	1	1	1	1	1	2	0	0
110103	1	747.041	0	0	62.1	1101030411	2	5.425	#NULL!	#NULL!	108.4	148.2	85.6	126	74.6667	3.87	1.86	2.03455	0.99	1	3	4	38.9742	2	2	1	3	0	0	1	0
110103	1	1043.49	0	0	58.4	1101030405	2	4.52	0	#NULL!	80.4	157	59.2	128.667	84.6667	4.93	1.72	3.20818	0.94	1	2	4	24.0172	2	2	1	2	0	0	1	0
110103	1	981.439	0	0	60.9	1101030502	1	5.32	0	#NULL!	89.2	171.4	69.2	100	70.6667	3.51	0.93	1.94727	1.14	1	2	3	23.5551	1	1	1	2	1	2	0	0
110103	1	1043.49	0	0	59.9	1101030426	2	4.73	0	#NULL!	78	153.2	54.8	128	90	4.51	2.06	2.77364	0.8	1	2	3	23.3487	2	1	1	3	1	1	1	0
110103	1	1653.46	0	0	59.9	1101030427	1	5.58	0	#NULL!	92.4	168.5	73.5	118	88	4.41	2.19	2.59455	0.82	1	2	5	25.8873	2	1	1	2	1	1	1	0
110103	1	2123.35	1	1	52.9	1101030489	1	6.93	#NULL!	#NULL!	97.6	171.6	81	141.333	80	4.25	1.49	2.58273	0.99	1	2	3	27.5075	1	2	1	2	0	0	1	1
110103	1	1409.57	2	2	50.6	1101030490	2	5.03	0	#NULL!	77.4	151.9	55.2	110	82	5.29	1.53	3.24455	1.35	1	2	3	23.9234	2	1	1	2	1	1	0	2
110103	1	981.439	2	2	61.3	1101030456	1	8.9	0	#NULL!	104.6	185.2	87.5	118	82	5.58	1.37	3.85727	1.1	1	3	3	25.5109	2	1	1	3	1	1	0	2
110103	1	981.439	0	0	60.3	1101030460	1	4.07	0	#NULL!	91	169.1	67.5	108	60	4.48	1.74	2.93909	0.75	1	#NULL!	3	23.6057	2	1	1	1	1	2	1	0
110103	1	1043.49	0	0	56.8	1101030461	2	4.705	#NULL!	#NULL!	69.6	160.1	52.3	100	70	4.86	1	2.84545	1.56	1	#NULL!	3	20.4042	2	1	1	3	1	1	0	0
110103	1	960.245	0	0	72.1	1101030436	1	4.46	0	#NULL!	78.2	165.4	56.5	128	78	4.51	1.32	2.77	1.14	1	2	5	20.6527	2	2	1	2	0	0	0	0
110103	1	1043.49	0	0	57.3	1101030429	2	5.93	0	#NULL!	77.1	152.1	53.3	120	70	5.27	1.31	3.87455	0.8	1	1	3	23.0393	2	2	1	3	0	0	1	0
110103	1	1653.46	0	0	59.5	1101030397	1	4.98	0	#NULL!	82.5	163.1	60.1	130	73.3333	7.25	2.6	4.74818	1.32	1	1	5	22.5926	2	1	1	2	1	1	1	0
110103	1	1043.49	2	2	58.2	1101030396	2	6.44	0	#NULL!	77.5	150.4	48.9	122	70	5.9	0.8	4.29636	1.24	1	1	3	21.6179	2	2	1	3	0	0	1	2
110103	1	917.938	0	0	69.4	1101030400	1	4.69	0	#NULL!	98.9	166.8	73.5	157.333	70.6667	4.68	1.45	2.88091	1.14	1	2	3	26.4177	2	1	1	3	1	2	0	0
110103	1	838.686	0	0	69.1	1101030401	2	4.665	#NULL!	#NULL!	105.5	160	85.1	134.667	84.6667	4.85	1.48	2.91727	1.26	1	2	3	33.2422	2	2	2	1	0	0	0	0
110103	1	1409.57	0	0	53.5	1101030466	2	5.52	0	#NULL!	89.2	166.3	72.4	136	92	5.51	2.01	3.60636	0.99	1	3	3	26.1791	2	2	1	3	0	0	1	0
110103	1	981.439	0	0	60.2	1101030431	1	5.93	#NULL!	#NULL!	92	169.2	76.2	128	84	5.23	0.96	3.16364	1.63	1	3	3	26.6167	2	1	1	2	1	2	0	0
110103	1	1653.46	0	0	59.9	1101030487	1	5.66	0	#NULL!	76.7	166	62.4	130	72	6.69	0.66	4.19	2.2	1	3	4	22.6448	2	1	1	2	1	2	1	0
110103	1	1043.49	0	0	59.9	1101030486	2	5.81	0	#NULL!	78	158	60.6	130	80.6667	6.94	0.68	4.36091	2.27	1	3	4	24.275	2	2	1	2	0	0	1	0
110103	1	1043.49	0	0	56.9	1101030418	2	5.18	0	#NULL!	87	163.2	71.3	110	70	5.59	1.59	3.38727	1.48	1	2	4	26.7701	2	2	1	2	0	0	0	0
110103	1	1653.46	0	0	57.9	1101030403	1	4.69	0	#NULL!	90.2	171.8	71.1	130	80	6.45	1.06	3.99818	1.97	1	2	4	24.0893	1	1	1	1	1	2	1	0
110103	1	1043.49	1	1	56	1101030402	2	6.76	0	#NULL!	86.4	155.2	63.7	178.667	100	4.83	2.11	2.82091	1.05	1	2	5	26.4458	2	2	1	2	0	0	0	1
110103	1	1653.46	0	0	59.9	1101030412	1	5.83	0	#NULL!	94.3	162.4	73.3	122	95.3333	3.71	0.99	2.03	1.23	1	2	5	27.7928	2	1	1	3	1	2	0	0
110103	1	1043.49	0	0	58.1	1101030449	2	5.19	0	#NULL!	82.1	168.3	66.1	140	78.6667	4.47	0.93	2.72727	1.32	1	3	3	23.3364	2	2	1	3	0	0	0	0
110103	1	981.439	1	1	63.9	1101030472	1	6.18	0	#NULL!	84	155	61.5	130	70.6667	4.23	2.47	2.02727	1.08	1	3	3	25.5983	1	1	1	2	1	2	1	1
110103	1	2123.35	0	0	52.5	1101030463	1	4.74	0	#NULL!	107.6	172.3	92.8	130	82.6667	5.78	3.53	3.12545	1.05	1	3	5	31.2592	1	1	1	2	1	1	1	0
110103	1	1409.57	0	0	53	1101030448	2	4.78	0	#NULL!	88.3	159.8	78.1	138	88.6667	4.08	1.08	2.42909	1.16	1	3	4	30.5842	2	2	1	2	0	0	0	0
110103	1	1043.49	0	0	56	1101030392	2	3.87	0	#NULL!	92.2	161.8	75.1	110	81.3333	6.47	1.36	4.68182	1.17	1	2	4	28.6869	2	2	1	2	0	0	1	0
110103	1	2654.25	0	0	49.1	1101030458	1	4.18	0	#NULL!	101.8	168.2	84.8	124.667	90	7.24	3.94	3.57909	1.87	1	3	4	29.9739	2	1	1	2	1	2	1	0
110103	1	1426.65	1	1	47.5	1101030459	2	6.16	0	#NULL!	82.5	161.2	58.1	106	70	4.83	1.07	2.96364	1.38	1	3	5	22.3587	2	2	1	3	0	0	0	1
110103	1	981.439	0	0	60.2	1101030421	1	4.48	#NULL!	#NULL!	96	171.1	83.2	110.667	77.3333	4.01	2.86	1.96	0.75	1	2	5	28.4199	2	2	1	3	0	0	1	0
110103	1	747.041	0	0	60.8	1101030496	2	4.57	0	#NULL!	84.1	155.6	61	130	78.6667	4.89	2.22	2.94091	0.94	1	2	5	25.1948	2	2	1	2	0	0	1	0
110103	1	1090.48	3	3	78.3	1101030443	1	7.64	0	#NULL!	88.4	162.1	64.2	108	70	5.24	1.67	3.39091	1.09	1	1	3	24.4326	2	2	1	3	0	0	0	2
110103	1	1068.97	3	3	80.3	1101030441	2	9.63	#NULL!	#NULL!	93.8	158.3	64.2	130	78	4.21	2.53	1.94	1.12	1	1	1	25.6197	2	2	1	2	0	0	1	2
110103	1	1409.57	2	2	53.1	1101030451	2	4.97	#NULL!	#NULL!	74.4	158.1	54.4	105.333	70	6.25	3.49	3.77364	0.89	1	1	5	21.7638	2	2	1	2	0	0	1	2
110103	1	981.439	0	0	63.3	1101030437	1	4.65	0	#NULL!	98.7	168.3	77.7	129.333	87.3333	6.06	1.39	4.36818	1.06	1	3	3	27.4317	1	1	1	2	1	2	1	0
110103	1	747.041	0	0	60.4	1101030438	2	4.98	0	#NULL!	69.7	158.3	49.8	100	70	4.45	0.78	2.70545	1.39	1	3	5	19.8732	2	2	1	2	0	0	0	0
110103	1	747.041	0	0	61.5	1101030455	2	5.53	0	#NULL!	86	153.2	66.2	122	80	5.19	1.75	3.22455	1.17	1	3	3	28.2059	2	2	1	1	0	0	0	0
110103	1	960.245	1	1	70.4	1101030452	1	6.86	0	#NULL!	103.2	165.1	80.1	124	70	5.11	3.86	2.30545	1.05	1	2	2	29.3859	1	1	2	1	1	2	1	1
110103	1	981.439	2	2	62.8	1101030425	1	3.84	0	#NULL!	98.7	165.4	85.3	121.333	81.3333	5.62	1.28	3.54818	1.49	1	3	4	31.1801	2	1	1	2	1	1	0	2
110103	1	747.041	0	0	63.7	1101030424	2	4.66	0	#NULL!	77	155.6	55.3	120	68	3	0.96	1.60364	0.96	1	3	5	22.8405	2	2	2	1	0	0	1	0
110103	1	2654.25	0	0	45.6	1101030468	1	4.87	0	#NULL!	86.6	170.5	70.8	120	80	4.51	1.56	2.81091	0.99	1	3	5	24.3548	1	1	2	2	1	2	1	0
110103	1	1409.57	0	0	54.7	1101030415	2	5.28	0	#NULL!	91	160.4	74.3	148.667	92.6667	6.19	2.15	4.05273	1.16	1	3	3	28.8789	2	1	2	1	1	1	0	0
110103	1	2123.35	0	0	52.5	1101030419	1	4.49	0	#NULL!	83.4	168.1	65.1	108	80	4.68	1.37	2.54727	1.51	1	3	4	23.038	2	2	2	2	0	0	0	0
110103	1	1409.57	0	0	52.6	1101030420	2	5.33	0	#NULL!	73.2	157.5	61.1	122	82	6.47	3.32	3.80091	1.16	1	3	3	24.6309	2	2	2	1	0	0	1	0
110116	2	2687.66	2	2	81.4	1101160592	2	8.51	#NULL!	#NULL!	71.2	152	40	140	79.3333	7.04	0.89	4.67545	1.96	1	1	2	17.313	2	2	1	1	0	0	1	2
110116	2	1929.87	0	0	75.1	1101160498	1	5.4	4.55	#NULL!	91.2	164.9	68.3	142.667	86.6667	3.74	0.99	2.62	0.67	1	2	2	25.1177	2	1	1	3	1	1	1	0
110116	2	1981.41	0	0	72.6	1101160499	2	5.48	5.12	#NULL!	97.6	156.1	66.2	140.667	84.6667	4.42	1.15	2.85727	1.04	1	2	4	27.1677	2	2	1	2	0	0	0	0
110116	2	3952.15	1	1	53.2	1101160582	1	6.47	5.54	#NULL!	91.1	169.9	78	142.667	97.3333	5.03	1.62	3.35364	0.94	1	2	3	27.0214	1	1	1	2	1	1	1	1
110116	2	2749.74	0	0	53.2	1101160583	2	5.24	5.84	#NULL!	87	155.6	72.6	140.667	92.6667	5.87	0.92	3.67182	1.78	1	2	4	29.9859	2	2	1	3	0	0	0	0
110116	2	1863.16	0	0	55.6	1101160585	2	5.08	6.76	#NULL!	90.1	160.8	65.6	159.333	100.667	5.62	1.15	2.85727	2.24	1	2	2	25.3707	2	1	1	2	1	2	0	0
110116	2	3665.18	0	0	47.7	1101160614	1	4.97	5.85	#NULL!	77.3	165	57.2	120.667	81.3333	4.07	1.17	2.45818	1.08	1	2	5	21.0101	1	2	2	1	0	0	0	0
110116	2	2749.74	0	0	50.3	1101160615	2	5.6	5.28	#NULL!	75.4	155.1	54.6	100.667	70.6667	2.92	1.07	1.18364	1.25	1	2	1	22.697	2	2	2	1	0	0	0	0
110116	2	2687.66	3	3	83.5	1101160616	2	11.83	7.35	#NULL!	89.4	148.5	54.6	137.333	67.3333	6.16	1.66	3.90545	1.5	1	2	1	24.7594	2	2	1	1	0	0	0	2
110116	2	2675.59	0	0	58.1	1101160619	1	5.7	6.35	#NULL!	86.1	167.1	67.2	110	80.6667	4.21	0.69	2.15636	1.74	1	2	3	24.0667	1	1	1	2	1	2	0	0
110116	2	2749.74	3	3	54.2	1101160617	2	11.98	19.62	#NULL!	90.1	164.5	72.5	157.333	97.3333	6.28	1.68	3.97636	1.54	1	2	3	26.7921	2	1	2	1	1	2	1	2
110116	2	1723.59	0	0	67.7	1101160593	1	5.66	5.35	#NULL!	85.6	163.2	65.2	130.667	69.3333	4.35	0.87	2.97455	0.98	1	2	4	24.4798	2	1	1	1	1	1	1	0
110116	2	1932.51	0	0	63.8	1101160519	1	5.55	6.81	#NULL!	77.8	158	57.4	139.333	84.6667	5.07	1.85	3.20909	1.02	1	2	2	22.9931	1	1	2	1	1	2	1	0
110116	2	1466.12	1	1	66.7	1101160586	2	6.77	#NULL!	#NULL!	93.3	155.6	72.5	142.667	88.6667	5.84	2.49	3.53818	1.17	1	2	4	29.9446	2	2	1	1	0	0	1	1
110116	2	3952.15	0	0	50.6	1101160597	1	5.5	6.38	#NULL!	84.3	163.8	68.2	122.667	80.6667	5.44	1.41	3.71909	1.08	1	2	4	25.4189	1	2	2	1	0	0	0	0
110116	2	2367.46	0	0	47.4	1101160608	2	5.09	5.46	#NULL!	65.2	163.9	66.7	135.333	92.6667	4.48	0.93	2.52727	1.53	1	2	5	24.8295	2	2	1	2	0	0	0	0
110116	2	1863.16	0	0	58.1	1101160509	2	5.34	4.65	#NULL!	78	153.1	50	122.667	77.3333	6.75	0.67	4.03545	2.41	1	2	3	21.3314	2	2	1	2	0	0	1	0
110116	2	3665.18	2	2	45.7	1101160634	1	6.13	#NULL!	#NULL!	86.6	163.2	71.2	128	80.6667	5.93	4.26	3.05364	0.94	1	2	5	26.7325	2	1	1	2	1	1	1	2
110116	2	1981.41	2	2	72.7	1101160632	2	6.38	#NULL!	#NULL!	90.5	152.1	61.1	164	71.3333	4.44	2.41	2.45455	0.89	1	1	2	26.4109	2	2	1	1	0	0	1	2
110116	2	2367.46	0	0	47.6	1101160609	2	5.84	6.79	#NULL!	80.5	156.3	67.2	130.667	78.6667	4.89	1.45	3.10091	1.13	1	2	3	27.5075	2	2	1	3	0	0	0	0
110116	2	3665.18	2	2	48.7	1101160581	1	7.91	#NULL!	#NULL!	91.6	169.7	74.7	142.667	95.3333	4.4	1.67	2.66091	0.98	1	2	3	25.9392	2	1	1	2	1	1	1	2
110116	2	2367.46	1	1	46.2	1101160578	2	5.48	8.42	#NULL!	71.2	150.6	49.1	132.667	76	4.49	1.38	2.69273	1.17	1	2	3	21.6487	2	2	1	3	0	0	0	1
110116	2	1981.41	2	2	73.2	1101160580	2	5.88	#NULL!	#NULL!	87.2	151.6	61.7	160.667	90.6667	5.87	1.63	3.48909	1.64	1	2	2	26.8464	2	1	1	2	1	1	0	2
110116	2	1721.46	0	0	74.2	1101160629	1	5.74	#NULL!	#NULL!	89.5	169.5	72.7	129.333	78	5.33	1	4.00545	0.87	1	2	3	25.3043	2	1	2	1	1	1	1	0
110116	2	1981.41	1	1	71	1101160628	2	6.22	9.53	#NULL!	88.4	158	65	140	64	5.93	1.46	3.90636	1.36	1	2	3	26.0375	2	2	1	3	0	0	0	1
110116	2	1929.87	2	2	78.3	1101160506	1	7.25	#NULL!	#NULL!	81.2	170	64	150.667	84.6667	3.45	0.46	2.08091	1.16	1	3	5	22.1453	2	1	1	2	1	1	0	2
110116	2	1981.41	3	3	70.1	1101160505	2	5.33	11.46	#NULL!	80.4	152	58.2	144.667	83.3333	7.41	1.58	5.55182	1.14	1	3	2	25.1904	2	2	1	2	0	0	1	2
110116	2	1929.87	0	0	79.6	1101160507	1	5.5	#NULL!	#NULL!	93.1	170	82.7	154.667	75.3333	5.19	1.4	3.28364	1.27	1	2	4	28.6159	1	1	1	2	1	1	0	0
110116	2	2367.46	0	0	45	1101160588	2	4.94	4.76	#NULL!	87.3	155.9	72.4	124	84.6667	4.33	1.62	2.72364	0.87	1	2	3	29.7883	2	2	2	2	0	0	1	0
110116	2	2675.59	0	0	58.2	1101160589	1	5.17	6.71	#NULL!	76.5	166.1	59.3	177.333	99.3333	5.32	0.69	2.64636	2.36	1	2	3	21.4939	1	1	1	1	1	2	0	0
110116	2	1863.16	0	0	56.2	1101160590	2	5.74	6.96	#NULL!	82.6	153.9	62.2	135.333	84.6667	7.27	3.16	4.54364	1.29	1	2	2	26.2611	2	2	1	1	0	0	1	0
110116	2	1721.46	2	2	73.6	1101160482	1	7.32	#NULL!	#NULL!	88	170	70	123.333	82.6667	5.82	1.35	4.12636	1.08	1	2	3	24.2215	2	1	1	1	1	1	0	2
110116	2	1981.41	0	0	70.1	1101160483	2	5.26	#NULL!	#NULL!	90	158	65	131.333	83.3333	5.9	1.98	3.77	1.23	1	2	3	26.0375	1	2	1	2	0	0	0	0
110116	2	1929.87	0	0	75.7	1101160596	1	5.46	5.43	#NULL!	86.5	171.8	65.6	137.333	79.3333	5.81	1.19	4.40909	0.86	1	2	5	22.2258	2	1	1	2	1	1	1	0
110116	2	1981.41	0	0	74.5	1101160484	2	5.24	#NULL!	#NULL!	73.6	172	60	101.333	88.6667	4.92	1.77	3.08545	1.03	1	2	4	20.2812	2	2	2	1	0	0	1	0
110116	2	1932.51	2	2	61	1101160611	1	6.53	#NULL!	#NULL!	87.6	171	72.4	127.333	77.3333	3.48	1.58	1.95182	0.81	1	2	3	24.7598	2	2	1	2	0	0	1	2
110116	2	1863.16	1	1	58.7	1101160610	2	6.59	7.3	#NULL!	75.6	153.6	55.8	134.667	82.6667	4.42	2.27	2.47818	0.91	1	2	4	23.6511	2	2	1	2	0	0	1	1
110116	2	1723.59	1	1	67.6	1101160612	1	6.1	5.54	#NULL!	105.1	163.6	81	117.333	69.3333	5.75	0.98	3.79455	1.51	1	1	3	30.2634	2	1	1	2	1	1	0	1
110116	2	1563.1	2	2	64.8	1101160613	2	5.62	#NULL!	#NULL!	91.7	158.6	68.7	140.667	80.6667	4.02	0.52	2.52364	1.26	1	1	3	27.3118	2	2	1	2	0	0	0	2
110116	2	1466.12	0	0	68.5	1101160500	2	5.78	6.04	#NULL!	101.1	156.5	74.8	134.667	81.3333	4.85	1.69	2.89182	1.19	1	1	2	30.5403	2	2	1	3	0	0	0	0
110116	2	2687.66	1	1	75.4	1101160501	2	6.34	#NULL!	#NULL!	80.6	157.1	62.4	171.333	72.6667	6.11	1.05	4.19273	1.44	1	1	1	25.2832	2	2	1	3	0	0	1	1
110116	2	1466.12	0	0	68.7	1101160560	2	5.08	7.13	#NULL!	91.8	152	67.9	104.667	72.6667	4.42	1.42	2.59455	1.18	1	2	2	29.3889	2	2	1	3	0	0	0	0
110116	2	1932.51	0	0	60.6	1101160531	1	5.36	7.29	#NULL!	89.7	169.5	63.1	130.667	77.3333	3.43	1.63	1.59909	1.09	1	2	3	21.9629	1	1	1	1	1	1	0	0
110116	2	1563.1	1	1	60.7	1101160530	2	6.2	6.19	#NULL!	99.6	162.5	80	131.333	82.6667	5.96	2.84	3.57909	1.09	1	2	2	30.2959	2	2	1	2	0	0	1	1
110116	2	1466.12	3	3	65.2	1101160527	2	15.31	30.78	#NULL!	90.3	156.8	66.3	142.667	84.6667	6.1	1.53	4.05455	1.35	1	2	2	26.9663	2	2	1	1	0	0	0	2
110116	2	1863.16	1	1	55	1101160624	2	6.4	8.78	#NULL!	74.6	163.8	56.5	124	77.3333	4.47	2.76	2.19545	1.02	1	2	3	21.0582	2	2	1	3	0	0	1	1
110116	2	3952.15	0	0	53.1	1101160528	1	5.84	3.77	#NULL!	86.4	162	72.8	126.667	80	4.51	3.01	2.12182	1.02	1	2	2	27.7397	2	1	1	1	1	1	1	0
110116	2	2749.74	0	0	53.4	1101160529	2	5.74	7.34	#NULL!	89.8	154.7	66.7	110.667	77.3333	3.48	1.75	1.71455	0.97	1	2	3	27.8705	2	2	1	2	0	0	1	0
110116	2	1721.46	2	2	74	1101160521	1	7.82	#NULL!	#NULL!	77	167.8	58.8	116.667	57.3333	5.37	0.56	3.38545	1.73	1	2	2	20.883	1	1	1	2	1	2	0	2
110116	2	1981.41	0	0	71.9	1101160520	2	5.84	#NULL!	#NULL!	82.2	155	60	125.333	74.6667	5.15	3.78	2.53182	0.9	1	2	3	24.974	2	2	1	3	0	0	1	0
110116	2	2687.66	0	0	79.7	1101160495	2	5.36	6.07	#NULL!	76.4	156.6	54.6	142	78.6667	4.84	0.66	2.57	1.97	1	1	1	22.2643	2	1	1	1	1	1	0	0
110116	2	1863.16	0	0	58.3	1101160570	2	5.5	5.2	#NULL!	77.4	161.5	63.9	110.667	65.3333	4.82	1.05	3.00273	1.34	1	2	3	24.4994	2	1	1	3	1	1	0	0
110116	2	1929.87	2	2	80.9	1101160522	1	7.44	#NULL!	#NULL!	82.4	160.1	60.7	180	79.3333	3.92	0.59	2.46182	1.19	1	3	5	23.6813	2	1	1	2	1	1	0	2
110116	2	1721.46	2	2	70.9	1101160548	1	9.17	#NULL!	#NULL!	90.3	174.1	71.3	128.667	80.6667	4.1	0.82	2.63727	1.09	1	1	3	23.523	2	1	1	2	1	1	0	2
110116	2	2675.59	3	3	56	1101160543	1	7.03	6.23	#NULL!	103.9	172.4	88.6	130.667	85.3333	2.84	0.9	1.41091	1.02	1	1	5	29.8098	2	1	2	1	1	2	1	2
110116	2	1932.51	2	2	62	1101160516	1	7.09	#NULL!	#NULL!	93.9	178.3	76.2	140	90.6667	4.49	0.59	2.77182	1.45	1	2	5	23.9691	1	2	1	1	0	0	0	2
110116	2	1563.1	0	0	61.6	1101160517	2	5.38	5.34	#NULL!	88.6	164	66.2	124	82	5.03	1.93	3.07273	1.08	1	2	5	24.6133	2	2	1	3	0	0	0	0
110116	2	3665.18	0	0	45.8	1101160605	1	5.26	4.18	#NULL!	87.3	166.1	67.6	122	97.3333	3.83	1.45	2.37091	0.8	1	2	4	24.5023	1	1	2	2	1	2	1	0
110116	2	2367.46	0	0	45	1101160604	2	5.54	4.12	#NULL!	82.1	165.1	66.5	114.667	81.3333	3.25	0.47	1.91636	1.12	1	2	3	24.3965	2	2	2	1	0	0	0	0
110116	2	1863.16	2	2	55.8	1101160515	2	5.82	#NULL!	#NULL!	82.1	168.8	66.8	121.333	78.6667	4.45	1.02	2.97636	1.01	1	2	4	23.444	2	2	1	3	0	0	1	2
110116	2	2675.59	3	3	55.9	1101160514	1	6.66	12.5	#NULL!	89.8	176.7	76.6	115.333	78	5.41	1.57	3.64636	1.05	1	2	4	24.5333	1	2	1	3	0	0	0	2
110116	2	3665.18	0	0	49.3	1101160568	1	4.62	5.89	#NULL!	88.6	171.3	77.8	117.333	75.3333	3.48	1.03	2.16182	0.85	1	2	5	26.5134	2	2	1	2	0	0	1	0
110116	2	2749.74	0	0	50.6	1101160569	2	5.44	6.96	#NULL!	75.7	163.2	57.6	115.333	74.6667	5.87	1.47	3.87182	1.33	1	2	4	21.6263	2	2	1	3	0	0	0	0
110116	2	1929.87	0	0	76.4	1101160487	1	5.78	#NULL!	#NULL!	88.2	166.9	67	140.667	83.3333	4.43	1.45	2.68091	1.09	1	2	5	24.0526	2	1	1	2	1	1	0	0
110116	2	2687.66	2	2	78.5	1101160488	2	8.48	#NULL!	#NULL!	77.1	150.5	52.5	140.667	87.3333	3.73	1.81	2.03727	0.87	1	2	2	23.1786	2	1	1	1	1	1	1	2
110116	2	2367.46	1	1	48.8	1101160556	2	6.5	6.01	#NULL!	88.4	161.4	67.9	113.333	84	3.8	1.08	2.18909	1.12	1	1	3	26.0653	2	2	2	2	0	0	0	1
110116	2	1721.46	0	0	72.8	1101160532	1	5.12	3.88	#NULL!	101.7	172.6	74.7	142	72	4.81	4.18	2.08	0.83	1	3	3	25.0749	2	2	1	3	0	0	1	0
110116	2	1981.41	1	1	74.6	1101160533	2	6.02	10.57	#NULL!	89.1	148.4	65.1	134	74	5.72	1.78	3.64091	1.27	1	3	1	29.5606	2	2	1	2	0	0	0	1
110116	2	1723.59	0	0	69.1	1101160491	1	5.45	#NULL!	#NULL!	94.1	163	66.7	140.667	94.6667	6.29	1.6	4.51273	1.05	1	3	3	25.1044	2	1	1	2	1	2	1	0
110116	2	1466.12	1	1	68.9	1101160492	2	6.98	#NULL!	#NULL!	76.5	157.2	57.4	144	86.6667	5.26	2.07	2.65909	1.66	1	3	4	23.2277	2	2	1	3	0	0	0	1
110116	2	2675.59	0	0	56.1	1101160595	1	4.32	4.57	#NULL!	79.2	165.5	62.1	124	70.6667	4.79	0.53	2.78909	1.76	1	2	4	22.6723	1	1	1	2	1	2	0	0
110116	2	1863.16	0	0	55.9	1101160486	2	5.37	7.71	#NULL!	78.6	155	59.6	102.667	76.6667	5.99	1.14	3.89182	1.58	1	2	3	24.8075	2	2	1	2	0	0	0	0
110116	2	3665.18	0	0	49.7	1101160511	1	5.51	4.15	#NULL!	93.7	175	78.6	109.333	72.6667	4.66	2.02	2.85182	0.89	1	1	3	25.6653	1	2	1	3	0	0	1	0
110116	2	2367.46	0	0	47.1	1101160512	2	5.79	4.61	#NULL!	83.4	157.1	69.8	140.667	82	4.47	1.26	2.59727	1.3	1	1	3	28.2815	2	2	1	3	0	0	0	0
110116	2	1563.1	2	2	60.3	1101160540	2	7.71	#NULL!	#NULL!	81.2	154	54.2	142.667	82	5.5	2.8	3.09727	1.13	1	1	2	22.8538	2	2	1	1	0	0	1	2
110116	2	1863.16	0	0	56.9	1101160553	2	5.34	6.31	#NULL!	78.1	150.5	50.3	116.667	84	5.66	2.32	3.36545	1.24	1	1	3	22.2073	2	2	1	2	0	0	1	0
110116	2	1863.16	0	0	59.3	1101160571	2	5.28	7.18	#NULL!	82.8	151	59.4	130.667	74.6667	6.23	0.86	3.87909	1.96	1	2	4	26.0515	2	2	1	3	0	0	1	0
110116	2	2367.46	1	1	45	1101160566	2	6.31	5.74	#NULL!	76.9	160	66	162.667	100.667	4.08	0.42	2.35909	1.53	1	2	3	25.7812	2	2	1	3	0	0	0	1
110116	2	1466.12	2	2	65.4	1101160510	2	7.29	#NULL!	#NULL!	75.7	161.3	54.5	120	80	5.32	0.9	3.44091	1.47	1	3	5	20.9473	2	2	1	3	0	0	0	2
110116	2	1932.51	1	1	64.8	1101160489	1	5.94	7.91	#NULL!	88.1	161.2	69.2	136.667	81.3333	5.65	1.55	3.55545	1.39	1	3	4	26.6303	1	1	1	2	1	2	0	1
110116	2	1563.1	0	0	64.4	1101160490	2	5.54	7.52	#NULL!	77.4	150.1	60	152.667	81.3333	4.74	1.4	3.14364	0.96	1	3	3	26.6311	2	2	1	3	0	0	1	0
110116	2	1981.41	3	3	73.2	1101160545	2	7.07	6.21	#NULL!	92.2	159.5	72.6	160	86	5.51	1.59	3.69727	1.09	1	3	2	28.5375	2	1	1	3	1	1	0	2
110116	2	2749.74	0	0	51	1101160546	2	5.32	4.28	#NULL!	70.2	162.2	55.7	127.333	84.6667	4.81	0.95	3.09818	1.28	1	3	4	21.1716	2	2	2	1	0	0	0	0
110116	2	3952.15	1	1	50.8	1101160544	1	5.78	8.73	#NULL!	90.3	178.6	78.5	135.333	84.6667	5.92	3.09	3.51545	1	1	3	4	24.6097	1	1	1	2	1	1	1	1
110116	2	1466.12	0	0	67.1	1101160493	2	5.08	7.1	#NULL!	97.1	150	77.3	159.333	79.3333	4.89	1.5	3.13818	1.07	1	3	4	34.3556	2	2	1	2	0	0	0	0
110116	2	1723.59	0	0	67.9	1101160494	1	5.29	3.07	#NULL!	94.2	160.3	71.4	130.667	81.3333	4.47	1.36	2.69182	1.16	1	3	4	27.7863	1	1	1	3	1	1	0	0
110116	2	2675.59	2	2	55.2	1101160485	1	6.56	#NULL!	#NULL!	102	172	75	115.333	74	3.81	1.23	2.33091	0.92	1	2	4	25.3515	2	2	2	1	0	0	1	2
110116	2	2749.74	1	1	54.8	1101160567	2	5.48	9.57	#NULL!	83	160.3	71.1	138.667	90.6667	4.94	1.22	2.95545	1.43	1	2	3	27.6696	2	2	1	3	0	0	0	1
110116	2	2675.59	1	1	56	1101160575	1	5.97	8.95	#NULL!	95	165	72	134.667	83.3333	5.88	1	3.77545	1.65	1	2	3	26.4463	2	1	2	1	1	2	0	1
110116	2	1863.16	1	1	55.4	1101160576	2	5.01	8.94	#NULL!	88.3	151.3	64.3	142.667	91.3333	5.53	1.18	3.88364	1.11	1	2	2	28.0888	2	1	1	3	1	1	0	1
110116	2	2160.59	0	0	45.4	1101160905	2	5.72	4.71	#NULL!	81	157.5	66.1	137.333	88.6667	5.96	1.02	4.03636	1.46	1	3	4	26.6465	2	2	1	2	0	0	0	0
110116	2	1338.01	0	0	66.5	1101160791	2	5.2	5.09	#NULL!	79.1	144.4	51	178	94	4.54	1.18	2.92364	1.08	1	2	2	24.4588	2	2	1	2	0	0	0	0
110116	2	2160.59	2	2	45.7	1101160799	2	11.97	#NULL!	#NULL!	91	167.5	79.2	126	73.3333	3.97	1.48	2.16727	1.13	1	2	4	28.229	2	2	1	3	0	0	0	2
110116	2	1571.04	0	0	70.1	1101160876	1	5.22	5.75	#NULL!	81.4	163.7	62	144.667	65.3333	6.73	2.3	4.11455	1.57	1	3	4	23.1363	2	1	1	2	1	1	1	0
110116	2	1338.01	0	0	67.4	1101160875	2	5.33	5.35	#NULL!	70.4	155	50.2	122	64.6667	5.32	2.07	3.24909	1.13	1	3	4	20.8949	2	2	1	2	0	0	0	0
110116	2	2509.46	0	0	51.8	1101160957	2	5.45	4.95	#NULL!	83	165	54.5	121.333	69.3333	4.69	1.29	2.53364	1.57	1	3	3	20.0184	2	1	1	3	1	1	0	0
110116	2	3344.91	1	1	46.7	1101160813	1	6.66	3.16	#NULL!	101	176.1	94.3	148.667	100.667	4.5	2.99	2.27091	0.87	1	2	5	30.4084	1	1	1	2	1	1	1	1
110116	2	2441.8	2	2	55.9	1101160872	1	5.87	#NULL!	#NULL!	79.7	166.7	65	120.667	80.6667	5.06	0.99	3.01	1.6	1	3	5	23.3906	2	1	1	2	1	1	0	2
110116	2	1700.36	0	0	55.3	1101160873	2	5.34	5.46	#NULL!	80.7	158.4	63	130	72.6667	5.31	0.62	3.51818	1.51	1	3	4	25.109	2	2	1	3	0	0	0	0
110116	2	1426.52	0	0	64.4	1101160904	2	5.67	#NULL!	#NULL!	86	155	58.2	139.333	82	5.54	0.93	3.55727	1.56	1	1	2	24.2248	2	2	1	2	0	0	0	0
110116	2	1571.04	0	0	74.6	1101160940	1	5.4	4.12	#NULL!	90	168.4	65	112.667	64	4.63	1.09	2.98455	1.15	1	3	3	22.9208	1	2	1	1	0	0	0	0
110116	2	1426.52	0	0	63.8	1101160941	2	5.17	6.85	#NULL!	85	161.7	63.8	118	70.6667	4.29	0.84	2.77818	1.13	1	3	3	24.4006	2	2	1	3	0	0	0	0
110116	2	1571.04	1	1	73.2	1101160936	1	6.35	7.84	#NULL!	79	165.3	71	150.667	79.3333	5.78	0.84	3.93818	1.46	1	2	1	25.9844	1	1	1	4	1	1	0	1
110116	2	1338.01	0	0	66.8	1101160935	2	5.75	7.52	#NULL!	78.4	152.1	63.1	180.667	85.3333	5.58	1.29	3.70364	1.29	1	2	2	27.2754	2	2	2	1	0	0	0	0
110116	2	3344.91	1	1	48.1	1101160956	1	6.22	6.23	#NULL!	101	173	88	128	88.6667	5.69	2.51	3.53909	1.01	1	2	3	29.4029	2	1	2	3	1	1	1	1
110116	2	2441.8	1	1	57.4	1101160863	1	6.41	#NULL!	#NULL!	87.6	169.6	79.7	141.333	80.6667	5.42	0.73	3.80818	1.28	1	#NULL!	2	27.7081	1	1	1	3	1	2	0	1
110116	2	1700.36	1	1	57.6	1101160864	2	5.5	9	#NULL!	90.6	152.8	67.5	119.333	70	4.61	1.19	3.15909	0.91	1	#NULL!	3	28.9106	2	2	1	1	0	0	1	1
110116	2	1763.65	2	2	63.1	1101160798	1	8.24	#NULL!	#NULL!	96	174	81	128	74	4.38	0.95	2.57818	1.37	1	3	5	26.7539	1	1	1	2	1	2	0	2
110116	2	1426.52	0	0	61.9	1101160797	2	5.92	6.37	#NULL!	92.8	158.1	74	138	89.3333	6.02	1.69	3.86182	1.39	1	3	4	29.6052	2	2	1	2	0	0	0	0
110116	2	2160.59	2	2	47.6	1101160937	2	8.36	#NULL!	#NULL!	82	169	72	110.667	71.3333	4.04	1.35	2.13636	1.29	1	3	4	25.2092	2	1	1	3	1	1	0	2
110116	2	1572.98	0	0	67.3	1101160839	1	6.08	3.77	#NULL!	93.7	173.5	80	140	70.6667	4.46	1.04	2.72727	1.26	1	2	3	26.5761	2	1	1	1	1	1	0	0
110116	2	1338.01	1	1	67.3	1101160838	2	6.63	5.49	#NULL!	89.9	157.8	70.2	168	81.3333	6.83	2.27	4.68818	1.11	1	2	3	28.1918	2	2	1	1	0	0	1	1
110116	2	1572.98	0	0	69.1	1101160800	1	5.8	5.2	#NULL!	94.3	172	82.8	142.667	80	4.07	0.59	2.37182	1.43	1	2	3	27.9881	2	1	2	1	1	1	0	0
110116	2	1338.01	1	1	66.7	1101160801	2	6.49	4.65	#NULL!	100.9	153	78	200.667	98.6667	4.07	1.18	2.40364	1.13	1	2	3	33.3205	2	2	2	1	0	0	0	1
110116	2	1700.36	0	0	59.4	1101160874	2	5.7	#NULL!	#NULL!	77.9	167.7	63.8	118.667	76	7.14	1.18	5.33364	1.27	1	1	3	22.6858	2	2	1	2	0	0	1	0
110116	2	1338.01	2	2	65.7	1101160880	2	6.57	#NULL!	#NULL!	94.1	149.4	71.5	130.667	70.6667	5.9	1.06	4.05818	1.36	1	2	3	32.0335	2	2	1	3	0	0	0	2
110116	2	3606.81	0	0	51.4	1101160878	1	5.75	#NULL!	#NULL!	97.1	174	85.5	124	74	6.39	2.21	4.24545	1.14	1	2	4	28.2402	1	1	1	2	1	2	1	0
110116	2	2509.46	3	3	52.4	1101160877	2	7.48	6.23	#NULL!	90.1	157	72.7	123.333	80	6	0.9	3.47091	2.12	1	2	4	29.4941	2	2	1	1	0	0	0	2
110116	2	3344.91	0	0	45.3	1101160887	1	5.42	6.49	#NULL!	79.5	145.1	55.5	114.667	76.6667	4.83	1	3.03545	1.34	1	2	3	26.3608	2	2	1	3	0	0	0	0
110116	2	2441.8	1	1	55.8	1101160844	1	6.97	10.52	#NULL!	88	165	76.5	130.667	92.6667	3.47	1.26	1.74727	1.15	1	2	3	28.0992	1	1	2	1	1	2	0	1
110116	2	2509.46	0	0	54.8	1101160843	2	5.83	5.22	#NULL!	85.9	156	62.2	120.667	79.3333	4.16	1.41	2.37909	1.14	1	2	3	25.5588	2	2	2	1	0	0	0	0
110116	2	2160.59	0	0	48.9	1101160882	2	5.36	4.01	#NULL!	71.2	156.2	53.1	100	60.6667	5.21	1.24	3.17636	1.47	1	2	5	21.7637	2	2	1	2	0	0	0	0
110116	2	3606.81	1	1	52.8	1101160883	1	5.86	7.88	#NULL!	94	176.5	81.3	109.333	70	6.59	1.81	4.69727	1.07	1	2	5	26.0976	2	1	1	1	1	1	1	1
110116	2	1571.04	2	2	73	1101160884	1	8.14	#NULL!	#NULL!	101.4	163	75.5	150	83.3333	6.09	0.91	4.51636	1.16	1	2	2	28.4166	1	1	1	1	1	2	1	2
110116	2	1808.27	2	2	70.5	1101160885	2	8.03	#NULL!	#NULL!	97.5	159.8	71.6	100.667	80.6667	4.41	2.19	2.35455	1.06	1	2	2	28.0388	1	1	1	1	1	2	0	2
110116	2	1571.04	0	0	72.8	1101160927	1	5.05	#NULL!	#NULL!	93.4	163.2	72	119.333	70	3.94	1.51	2.28364	0.97	1	2	4	27.0329	2	1	1	2	1	1	1	0
110116	2	1338.01	2	2	69.9	1101160926	2	5.48	#NULL!	#NULL!	75.6	149	54	111.333	60	4.72	0.88	3.05	1.27	1	2	4	24.3232	2	2	1	3	0	0	0	2
110116	2	3606.81	3	3	53.9	1101160848	1	8.81	15.95	#NULL!	86	167.8	68	126.667	82	5.63	1.97	3.53455	1.2	1	2	4	24.1504	1	1	1	3	1	2	0	2
110116	2	1571.04	0	0	70.7	1101160841	1	5.58	2.05	#NULL!	88.5	168.1	70.4	155.333	87.3333	5.27	1.81	3.43727	1.01	1	2	5	24.9136	2	1	1	1	1	2	1	0
110116	2	1338.01	0	0	69.4	1101160842	2	5.59	5.28	#NULL!	74.9	157.5	55	142.667	62	5.3	0.92	3.37182	1.51	1	2	4	22.1718	2	2	1	2	0	0	0	0
110116	2	1572.98	2	2	65.9	1101160802	1	7.76	#NULL!	#NULL!	104	171.8	77	150	77.3333	2.57	1.62	1.18364	0.65	1	2	3	26.0882	1	1	1	3	1	2	1	2
110116	2	1426.52	0	0	64	1101160803	2	4.92	4.15	#NULL!	95	150.6	66.4	120	60.6667	4.85	1.21	2.97	1.33	1	2	2	29.2764	2	1	1	2	1	1	0	0
110116	2	2509.46	0	0	52.8	1101160918	2	5.65	#NULL!	#NULL!	82.1	150.3	63.8	146.667	90.6667	4.82	1.96	2.83909	1.09	1	2	4	28.2425	2	2	1	3	0	0	0	0
110116	2	3344.91	3	3	48.8	1101160917	1	7.35	3.75	#NULL!	90.1	167.3	74	131.333	83.3333	4.22	1.74	2.37909	1.05	1	2	4	26.4387	1	1	1	2	1	1	0	2
110116	2	2509.46	0	0	53.1	1101160896	2	5.53	6.73	#NULL!	73.8	148.7	49.2	113.333	84.6667	6.45	1.25	4.22182	1.66	1	2	4	22.2507	2	2	1	3	0	0	1	0
110116	2	3344.91	1	1	48.1	1101160899	1	6.31	7.73	#NULL!	95.4	164	71	122.667	94	5.7	3.61	3.03909	1.02	1	2	5	26.398	1	1	2	1	1	2	1	1
110116	2	2160.59	0	0	47.7	1101160900	2	5.92	6.19	#NULL!	84.5	155.6	62	121.333	83.3333	5.04	0.95	3.39818	1.21	1	2	5	25.6078	2	2	1	2	0	0	0	0
110116	2	3344.91	1	1	45.9	1101160862	1	6.31	#NULL!	#NULL!	89.1	169.1	81.2	151.333	99.3333	3.69	1.26	2.05727	1.06	1	2	3	28.3968	1	1	2	1	1	1	0	1
110116	2	2160.59	0	0	46.5	1101160865	2	5.94	#NULL!	#NULL!	79.4	161.6	67.2	143.333	84.6667	5.83	1.26	3.37727	1.88	1	2	3	25.7328	2	2	2	1	0	0	0	0
110116	2	1763.65	1	1	62.2	1101160808	1	6.66	8.22	#NULL!	98.1	172.1	82.7	136.667	88	4.18	1.12	2.69091	0.98	1	2	2	27.9218	1	2	2	1	0	0	1	1
110116	2	1426.52	1	1	61.1	1101160807	2	6.15	8.5	#NULL!	88.4	154.8	63.7	116	73.3333	4.75	2.55	2.81091	0.78	1	2	1	26.5826	1	2	2	1	0	0	1	1
110116	2	3344.91	0	0	49.2	1101160928	1	5.41	4.8	#NULL!	73.1	163	59.4	124.667	80.6667	5.12	0.84	3.34818	1.39	1	2	3	22.3569	1	1	2	3	1	1	0	0
110116	2	2160.59	0	0	48.5	1101160825	2	5.36	4.68	#NULL!	68.1	158	50.5	136.667	84.6667	4.65	0.64	2.74909	1.61	1	2	3	20.2291	2	2	2	2	0	0	0	0
110116	2	2160.59	3	3	46.6	1101160835	2	7.26	3.72	#NULL!	95.9	153.1	67	152	88.6667	3.64	2.05	1.68818	1.02	1	2	3	28.5841	2	2	1	2	0	0	1	2
110116	2	1571.04	0	0	73.9	1101160895	1	5.62	5.64	#NULL!	94.8	159.1	59.2	150.667	90.6667	5.68	1.33	3.79545	1.28	1	1	3	23.3874	2	1	1	2	1	1	0	0
110116	2	1808.27	2	2	74.2	1101160894	2	9.67	#NULL!	#NULL!	85	143.7	47.5	144.667	85.3333	4.31	0.94	2.44273	1.44	1	1	1	23.0028	2	2	1	2	0	0	0	2
110116	2	2441.8	0	0	56.7	1101160916	1	5.53	3.68	#NULL!	90.7	166	74	121.333	78.6667	3.03	0.61	1.70273	1.05	1	2	3	26.8544	1	1	1	2	1	2	0	0
110116	2	2441.8	3	3	57	1101160915	1	7.66	11.93	#NULL!	90.4	157.3	70.3	128.667	96.6667	5.93	2.5	3.21364	1.58	1	2	3	28.4117	2	2	1	2	0	0	1	2
110116	2	2160.59	0	0	46.5	1101160868	2	5.33	4.04	#NULL!	73.2	164.2	64.2	114.667	75.3333	3.62	0.82	2.14727	1.1	1	2	4	23.8116	2	2	1	2	0	0	0	0
110116	2	3344.91	2	2	48.3	1101160867	1	10.7	#NULL!	#NULL!	91.8	168	70.2	169.333	108.667	5.3	1.7	3.33727	1.19	1	2	4	24.8724	1	1	2	3	1	2	0	2
110116	2	1763.65	1	1	64.4	1101160828	1	6	8.32	#NULL!	98	162.9	77	140	86.6667	3.57	1.84	1.80364	0.93	1	2	4	29.0167	1	1	1	1	1	1	1	1
110116	2	1700.36	0	0	56.4	1101160829	2	5.28	4.61	#NULL!	83.4	155.5	62.7	132	82.6667	4.98	1.62	3.23364	1.01	1	2	4	25.9303	2	2	1	1	0	0	1	0
110116	2	3606.81	0	0	51	1101160822	1	5.42	5.81	#NULL!	100	166.4	80	127.333	85.3333	4.91	1.25	3.31182	1.03	1	2	4	28.8924	1	1	1	2	1	2	1	0
110116	2	2160.59	0	0	49.7	1101160823	2	5.34	6.25	#NULL!	79	155.9	57	111.333	76.6667	4.51	1.29	2.31364	1.61	1	2	3	23.4521	2	2	1	1	0	0	0	0
110116	2	3606.81	0	0	50.9	1101160922	1	5.53	5.18	#NULL!	79	164	63.2	157.333	100	5.3	1.06	3.40818	1.41	1	2	4	23.4979	1	1	1	2	1	1	0	0
110116	2	2160.59	0	0	48	1101160921	2	5.72	#NULL!	#NULL!	85.2	163.8	70.5	120.667	80	4.3	1.36	2.57182	1.11	1	2	4	26.2761	2	1	1	1	1	1	0	0
110116	2	2160.59	0	0	48.7	1101160824	2	5.62	5.88	#NULL!	83.7	158.8	65	124.667	76.6667	4.85	0.52	2.86364	1.75	1	2	3	25.7758	2	2	1	3	0	0	0	0
110116	2	1700.36	0	0	55.2	1101160787	2	5.8	4.51	#NULL!	96.5	155.4	78.2	121.333	81.3333	5.91	1.38	3.88273	1.4	1	2	5	32.3821	2	2	1	3	0	0	0	0
110116	2	3606.81	0	0	54.9	1101160788	1	5.23	4.95	#NULL!	88.4	163.1	65.5	130.667	86	4.68	1.73	3.00364	0.89	1	2	3	24.6226	1	2	1	3	0	0	1	0
110116	2	1700.36	0	0	58.1	1101160830	2	5.15	5.98	#NULL!	82.8	162.7	67	150.667	96	5.41	0.76	3.01455	2.05	1	2	3	25.3104	2	2	1	3	0	0	0	0
110116	2	1763.65	1	1	60.8	1101160853	1	6.78	8.08	#NULL!	93	170.6	79.2	143.333	98	6.22	1.6	4.13273	1.36	1	2	3	27.2124	2	1	1	3	1	2	1	1
110116	2	1338.01	0	0	69.8	1101160819	2	5.67	5.97	#NULL!	88.2	157.6	68	143.333	70	5.91	1.13	3.75636	1.64	1	2	3	27.3777	2	2	1	1	0	0	0	0
110116	2	3344.91	0	0	49.1	1101160944	1	4.99	6.08	#NULL!	98.5	172	91.3	136	91.3333	5.95	1.52	4.25909	1	1	2	5	30.8613	2	1	1	3	1	1	1	0
110116	2	2160.59	0	0	48	1101160945	2	5.93	#NULL!	#NULL!	78	160	63.6	137.333	81.3333	4.8	3.28	2.32909	0.98	1	2	5	24.8438	2	2	1	3	0	0	1	0
110116	2	1426.52	1	1	63.4	1101160840	2	6.36	6.27	#NULL!	85	153.6	61.5	137.333	69.3333	5.21	1.51	3.52364	1	1	2	4	26.0671	2	2	2	1	0	0	1	1
110116	2	1763.65	1	1	60.5	1101160955	1	6.58	8.72	#NULL!	81.4	171.8	68	116.667	76	3.25	1.2	1.51455	1.19	1	2	4	23.0389	2	2	1	1	0	0	0	1
110116	2	3606.81	1	1	52.7	1101160792	1	6.11	6.21	#NULL!	96.3	182.5	93	127.333	84.6667	4.1	1.45	2.57091	0.87	1	3	5	27.9227	1	2	1	1	0	0	1	1
110116	2	2509.46	2	2	53.2	1101160793	2	6.97	#NULL!	#NULL!	72.4	147.3	49	124.667	75.3333	5.25	0.82	2.84727	2.03	1	3	4	22.5835	2	2	2	1	0	0	0	2
110116	2	1808.27	1	1	72.3	1101160856	2	5.59	8.94	#NULL!	74.5	151.5	53.2	144.667	82.6667	3.8	1.79	1.89636	1.09	1	3	4	23.1786	2	2	1	3	0	0	0	1
110116	2	3344.91	0	0	45.2	1101160906	1	5.76	4.71	#NULL!	99	167.6	82.5	126.667	78	4.31	2.86	2.25	0.76	1	#NULL!	3	29.3701	1	2	1	2	0	0	1	0
110116	2	1338.01	1	1	66.9	1101160930	2	6.73	#NULL!	#NULL!	85	164	65	117.333	77.3333	5.17	2.72	3.05364	0.88	1	2	2	24.1672	2	2	1	3	0	0	1	1
110116	2	1763.65	1	1	63.4	1101160931	1	4.92	10.39	#NULL!	83	175.5	65.2	118.667	80	5.26	4.35	2.37273	0.91	1	2	4	21.1687	1	1	1	2	1	2	1	1
110116	2	1914.83	2	2	56.5	1101160456	2	6.78	#NULL!	#NULL!	87.3	156.5	62.7	112.667	75.3333	3.36	1.15	1.96727	0.87	1	1	1	25.5999	2	1	1	3	1	1	1	2
110116	2	1983.39	1	1	80.7	1101160457	1	5.25	8.23	#NULL!	76.2	159.5	53.4	125.333	75.3333	4.28	0.6	2.36727	1.64	1	1	1	20.9904	2	1	1	2	1	2	0	1
110116	2	3766.81	3	3	49.3	1101160462	1	8.48	#NULL!	#NULL!	102.6	175.5	89.5	136.667	94.6667	4.43	2.75	2.24	0.94	1	1	4	29.0582	2	1	2	2	1	1	1	2
110116	2	1986.1	0	0	61.1	1101160419	1	5.88	5.26	#NULL!	83.3	160.6	70.2	163.333	84	5.57	1.45	3.27091	1.64	1	2	3	27.2174	1	1	1	3	1	2	0	0
110116	2	2433.11	1	1	46.8	1101160421	2	6.63	4.93	#NULL!	72.6	153	53.6	114.667	75.3333	4.57	0.84	2.46818	1.72	1	2	3	22.8972	2	2	1	3	0	0	0	1
110116	2	1771.38	0	0	65.2	1101160443	1	5.28	5.82	#NULL!	89.9	162.6	72	119.333	60	4.86	1.88	2.94545	1.06	1	2	2	27.2327	1	1	1	1	1	2	0	0
110116	2	1914.83	0	0	57.3	1101160444	2	5.89	3.5	#NULL!	88.1	162.8	68.2	98.6667	60	4.26	1.6	2.57273	0.96	1	2	2	25.7321	2	2	1	2	0	0	1	0
110116	2	1771.38	3	3	66.1	1101160458	1	7.37	10.15	#NULL!	91.5	175.3	68.1	126.667	70	6.72	1.04	4.22727	2.02	1	1	4	22.1607	2	1	1	1	1	2	1	2
110116	2	1506.77	2	2	66.5	1101160459	2	5.6	7.84	#NULL!	107.7	157.2	91.6	140.667	80.6667	4.6	1.23	3.04091	1	1	1	3	37.0673	2	2	1	3	0	0	1	2
110116	2	1606.45	1	1	60	1101160450	2	6.82	10.13	#NULL!	82.6	148.5	56	132.667	81.3333	5.07	2.52	3.01455	0.91	1	2	1	25.3942	2	2	1	2	0	0	1	1
110116	2	1914.83	1	1	55.5	1101160435	2	6.54	7.39	#NULL!	92.2	161.4	71.6	160	90	4.92	1.75	2.95455	1.17	1	2	1	27.4856	2	2	1	2	0	0	0	1
110116	2	1769.19	2	2	72.3	1101160420	1	6.33	#NULL!	#NULL!	93.3	176.6	80	151.333	78.6667	4.37	1.46	2.65636	1.05	1	2	3	25.6513	1	2	1	3	0	0	0	2
110116	2	2749.79	0	0	56.4	1101160432	1	4.25	4.44	#NULL!	93.7	175.9	74.5	123.333	70	3.91	0.89	2.20545	1.3	1	2	3	24.0782	2	1	1	3	1	1	0	0
110116	2	1914.83	2	2	55.5	1101160433	2	5.42	6.13	#NULL!	80.8	160.7	65	130	70	4.59	1.75	2.70455	1.09	1	2	3	25.1699	2	2	1	3	0	0	0	2
110116	2	2433.11	0	0	46.2	1101160418	2	5.32	5.18	#NULL!	76.3	164.6	64.5	140.667	78	3.63	0.93	2.10727	1.1	1	1	3	23.8067	2	2	1	2	0	0	0	0
110116	2	4061.75	1	1	52.4	1101160478	1	6.55	9.58	#NULL!	99	164.8	80.5	165.333	124.667	5.23	2.61	2.97364	1.07	1	3	3	29.6402	1	1	2	1	1	2	1	1
110116	2	2825.99	1	1	53.7	1101160398	2	5.82	8.82	#NULL!	92.3	152.8	71.9	145.333	64.6667	3.74	0.81	2.20182	1.17	1	2	3	30.7951	2	2	1	2	0	0	0	1
110116	2	1986.1	1	1	61.3	1101160454	1	5.65	8.32	#NULL!	82.2	157.8	64.4	130.667	68.6667	5.07	0.85	3.65364	1.03	1	2	3	25.8626	2	2	2	1	0	0	1	1
110116	2	1606.45	0	0	60.9	1101160455	2	5.8	6.73	#NULL!	72.9	161.1	55.1	122.667	75.3333	5.32	0.71	3.61727	1.38	1	2	3	21.2305	2	2	2	1	0	0	0	0
110116	2	1771.38	0	0	67.4	1101160438	1	5.11	7.55	#NULL!	65.3	162.9	45.5	126.667	66.6667	4.04	1.08	2.64909	0.9	1	1	3	17.1463	2	2	1	2	0	0	1	0
110116	2	1506.77	0	0	69.5	1101160439	2	4.96	5.35	#NULL!	77.4	152.2	57.2	97.3333	64.6667	5.08	0.87	3.31455	1.37	1	1	2	24.6926	2	2	1	3	0	0	0	0
110116	2	1986.1	0	0	61.3	1101160431	1	6.09	5.59	#NULL!	84.7	161	66.3	137.333	80	3.57	2.3	1.62455	0.9	1	2	3	25.5777	1	2	1	2	0	0	1	0
110116	2	2749.79	2	2	56	1101160401	1	5.23	#NULL!	#NULL!	82.5	169	71.8	139.333	91.3333	4.28	0.9	2.13091	1.74	1	1	3	25.1392	1	1	1	1	1	1	0	2
110116	2	2749.79	0	0	57.8	1101160470	1	4.89	4.18	#NULL!	61.3	175.4	50.3	126	80	4.96	0.65	2.94455	1.72	1	2	3	16.3497	2	1	1	1	1	2	0	0
110116	2	1914.83	3	3	59.7	1101160471	2	6.76	14.2	#NULL!	98.1	153.6	78.8	130	70.6667	4.11	2.41	2.00455	1.01	1	2	4	33.3998	2	2	1	2	0	0	1	2
110116	2	4061.75	2	2	53.9	1101160460	1	4.71	#NULL!	#NULL!	92.1	167.1	72.5	133.333	90	4.11	2.04	2.33273	0.85	1	1	4	25.9648	2	2	1	3	0	0	1	2
110116	2	2825.99	1	1	54.2	1101160461	2	5.52	8.09	#NULL!	90.7	154	73.1	132	80	3.72	1.41	2.10909	0.97	1	1	4	30.8231	2	1	1	3	1	1	1	1
110116	2	2749.79	0	0	55.9	1101160441	1	5.37	5.55	#NULL!	96.7	170.2	91.5	137.333	70	4.56	1.08	2.80909	1.26	1	2	4	31.5865	2	1	1	1	1	1	0	0
110116	2	1914.83	0	0	55.5	1101160442	2	5.29	6.66	#NULL!	71.2	154.3	49.4	119.333	68.6667	5.63	2.26	2.85273	1.75	1	2	3	20.7489	2	2	1	3	0	0	1	0
110116	2	2433.11	0	0	48	1101160464	2	5.73	6.99	#NULL!	75.1	160.8	59	112.667	74.6667	5.59	1.44	3.72545	1.21	1	2	4	22.8181	2	2	1	2	0	0	0	0
110116	2	1769.19	0	0	71.1	1101160330	1	5.98	5.18	#NULL!	81.3	168.5	69.5	151.333	88.6667	4.61	0.8	2.84636	1.4	1	1	4	24.4785	2	1	2	1	1	2	0	0
110116	2	1506.77	0	0	66.5	1101160329	2	5.95	6.67	#NULL!	92.2	151.1	67.5	147.333	78.6667	5.04	0.95	3.19818	1.41	1	1	2	29.5648	2	2	1	2	0	0	0	0
110116	2	4061.75	3	3	54.9	1101160351	1	10.16	#NULL!	#NULL!	100.5	176.4	86.4	132	90.6667	5.69	2.39	3.55364	1.05	1	1	3	27.7662	1	2	2	1	0	0	1	2
110116	2	2825.99	0	0	51.9	1101160352	2	5.9	5.37	#NULL!	87.5	142.8	56.6	124.667	82	5.52	0.96	3.65364	1.43	1	1	4	27.7562	2	2	1	2	0	0	0	0
110116	2	1914.83	0	0	58.2	1101160394	2	5.26	5.25	#NULL!	79.9	158	58.5	113.333	77.3333	5.46	1.57	3.05636	1.69	1	2	3	23.4337	2	2	1	2	0	0	0	0
110116	2	3766.81	0	0	49.3	1101160384	1	5.43	5.85	#NULL!	113.5	172.7	103.7	144.667	100.667	4.97	1.76	3.1	1.07	1	3	3	34.7692	2	1	1	1	1	1	0	0
110116	2	2825.99	0	0	50.5	1101160385	2	5.66	4.77	#NULL!	88.2	160.1	66.8	124	76.6667	6.08	2.02	3.86182	1.3	1	3	3	26.0612	2	2	1	3	0	0	0	0
110116	2	1606.45	0	0	60	1101160342	2	5.67	3.93	#NULL!	86.1	156	71.7	128.667	78.6667	5.5	3.38	3.02364	0.94	1	1	2	29.4625	2	1	1	2	1	1	1	0
110116	2	4061.75	2	2	50.5	1101160396	1	10.61	#NULL!	#NULL!	87.7	173	73.4	124.667	83.3333	3.82	1.02	2.40636	0.95	1	1	3	24.5247	1	2	2	1	0	0	1	2
110116	2	2762.19	0	0	77.8	1101160481	2	5.18	5.61	#NULL!	92.4	148.5	62	120.667	80.6667	4.66	1.81	2.75727	1.08	1	3	2	28.115	2	1	1	2	1	1	0	0
110116	2	4061.75	3	3	51.4	1101160425	1	7.26	5.82	#NULL!	91.1	167.7	73.5	126.667	85.3333	4.8	0.91	3.16636	1.22	1	#NULL!	5	26.1349	1	1	2	3	1	2	0	2
110116	2	2825.99	1	1	51.9	1101160426	2	6.55	3.98	#NULL!	87.1	151.9	65.2	150	94.6667	5.3	2.1	3.29545	1.05	1	#NULL!	4	28.2574	2	2	1	1	0	0	0	1
110116	2	2825.99	1	1	53.3	1101160349	2	5.8	8.27	#NULL!	79.1	156	61.5	116	74.6667	4.72	2.43	2.55545	1.06	1	2	4	25.2712	2	1	1	3	1	1	1	1
110116	2	2433.11	1	1	49.4	1101160469	2	5.21	9.7	#NULL!	92.3	153	70.3	120	60	6.87	2.36	4.27727	1.52	1	2	4	30.0312	2	2	1	1	0	0	1	1
110116	2	1771.38	2	2	66.3	1101160350	1	7.59	#NULL!	#NULL!	82	161.9	67	142.667	86.6667	4.38	1.56	2.43091	1.24	1	2	3	25.5612	2	1	1	1	1	1	0	2
110116	2	2749.79	2	2	55.7	1101160437	1	6.2	#NULL!	#NULL!	99.1	165.5	83.4	126	83.3333	5.54	1.04	3.82727	1.24	1	1	3	30.4488	2	1	1	1	1	1	0	2
110116	2	2433.11	2	2	49.2	1101160436	2	7.28	#NULL!	#NULL!	95.2	157	70	120.667	74.6667	4.53	1.71	2.81273	0.94	1	1	4	28.3987	2	2	1	3	0	0	1	2
110116	2	2433.11	1	1	45.9	1101160429	2	6.53	7.63	#NULL!	70.9	159	59.5	132.667	81.3333	5.2	0.62	3.31818	1.6	1	2	3	23.5355	2	1	1	2	1	1	0	1
110116	2	2825.99	0	0	54.2	1101160362	2	5.26	4.71	#NULL!	87.3	165.4	72.8	114	65.3333	4.42	1.07	2.89364	1.04	1	1	4	26.6109	2	2	1	1	0	0	0	0
110116	2	4061.75	2	2	53.6	1101160363	1	8.54	#NULL!	#NULL!	84.3	164	63.4	123.333	84	4.09	1.64	2.41455	0.93	1	1	3	23.5723	2	2	1	1	0	0	1	2
110116	2	2433.11	0	0	46.3	1101160347	2	5.12	5.27	#NULL!	73.5	162	58.5	102.667	70	3.6	2.02	1.80182	0.88	1	2	4	22.2908	2	2	1	3	0	0	1	0
110116	2	3766.81	0	0	48.2	1101160360	1	6.04	5.94	#NULL!	93.3	165.5	75	130	88	4.95	2.31	2.93	0.97	1	2	3	27.382	2	1	1	1	1	1	1	0
110116	2	1914.83	1	1	55	1101160387	2	6.22	8.11	#NULL!	80.5	155.6	58.8	115.333	64.6667	4.5	2.45	2.41636	0.97	1	2	3	24.2861	2	2	2	1	0	0	1	1
110116	2	2749.79	2	2	56.7	1101160386	1	9.42	#NULL!	#NULL!	83.3	163.2	69.7	119.333	79.3333	5.2	1.31	3.18455	1.42	1	2	2	26.1693	2	2	1	1	0	0	0	2
110116	2	1986.1	0	0	61	1101160417	1	4.94	#NULL!	#NULL!	84.8	172.1	63	129.333	81.3333	3.89	0.56	1.66545	1.97	1	2	4	21.2706	1	2	2	1	0	0	0	0
110116	2	1914.83	1	1	58.8	1101160390	2	6.17	6.99	#NULL!	79.4	158	63	110	69.3333	6.04	3.61	3.37909	1.02	1	2	3	25.2363	2	2	1	3	0	0	1	1
110116	2	4061.75	1	1	52.2	1101160373	1	6.94	7.1	#NULL!	97.7	170.8	84.7	126.667	85.3333	4.74	0.61	3.03273	1.43	1	2	4	29.0341	2	1	1	1	1	2	0	1
110116	2	2825.99	3	3	51.5	1101160374	2	9.07	17.64	#NULL!	93.3	154	72.5	144.667	89.3333	4.29	0.89	2.30545	1.58	1	2	3	30.5701	2	2	1	2	0	0	0	2
110116	2	2749.79	3	3	56	1101160416	1	7.5	14.28	#NULL!	102.2	169.8	81.3	123.333	81.3333	4.2	1.36	2.32182	1.26	1	1	2	28.1978	1	2	1	1	0	0	0	2
110116	2	1914.83	0	0	55.8	1101160412	2	5.48	4.75	#NULL!	86.3	155.6	65.5	140.667	90.6667	5.29	2.82	2.75818	1.25	1	1	4	27.0534	2	2	1	2	0	0	1	0
110116	2	1606.45	2	2	63.4	1101160345	2	8.71	#NULL!	#NULL!	84.6	154.5	60	151.333	72	5.81	1.52	3.95909	1.16	1	1	3	25.1359	2	2	1	2	0	0	0	2
110116	2	1606.45	1	1	64.8	1101160337	2	5.4	9.98	#NULL!	86.3	154.7	67.6	146.667	87.3333	6.56	1.3	4.45909	1.51	1	1	3	28.2466	2	1	1	3	1	1	1	1
110116	2	1771.38	2	2	65.5	1101160356	1	8.29	#NULL!	#NULL!	95.7	167.5	80	125.333	86.6667	4.37	1.12	2.93091	0.93	1	1	3	28.5141	1	2	1	1	0	0	1	2
110116	2	4061.75	1	1	52.1	1101160359	1	6.7	8.05	#NULL!	102.1	169.9	83.7	114	73.3333	4.52	1.26	2.80727	1.14	1	2	2	28.996	1	1	1	1	1	1	0	1
110116	2	2825.99	0	0	51.9	1101160358	2	5.01	6.95	#NULL!	80.2	148.3	57.5	141.333	92.6667	5.68	0.64	3.66909	1.72	1	2	4	26.1448	2	2	1	3	0	0	0	0
110116	2	4061.75	1	1	51.4	1101160331	1	6.18	10.36	#NULL!	100.9	176.5	93	110	69.3333	4.23	3.3	2.09	0.64	1	2	4	29.8534	1	1	2	1	1	2	1	1
110116	2	2825.99	0	0	52.8	1101160332	2	5.33	6.22	#NULL!	87.4	164	75	125.333	74.6667	5.58	1.71	3.57273	1.23	1	2	4	27.8852	2	2	1	1	0	0	0	0
110116	2	1771.38	0	0	67.9	1101160341	1	6.08	6.16	#NULL!	96.8	172.6	86.3	146	71.3333	5.17	1.74	3.21909	1.16	1	2	3	28.9687	2	1	1	2	1	1	0	0
110116	2	1506.77	1	1	67.2	1101160340	2	5.38	8	#NULL!	86.5	149.1	64	136.667	77.3333	5.04	2.45	2.89636	1.03	1	2	3	28.7889	2	2	1	3	0	0	1	1
110116	2	2433.11	0	0	47.8	1101160370	2	5.66	6.15	#NULL!	92.2	171.3	78	137.333	92.6667	4.61	1.13	3.03636	1.06	1	2	3	26.5815	2	2	1	2	0	0	0	0
110116	2	1914.83	2	2	57	1101160339	2	8.75	#NULL!	#NULL!	93	161.5	68.1	141.333	98.6667	5.79	1.4	3.84364	1.31	1	1	1	26.1097	2	2	1	2	0	0	0	2
110116	2	3766.81	0	0	46	1101160480	1	5.6	6.61	#NULL!	101.4	165.5	83.2	127.333	86.6667	5.48	2.89	2.99636	1.17	1	1	2	30.3758	2	2	2	1	0	0	1	0
110116	2	2433.11	0	0	49.6	1101160391	2	4.79	#NULL!	#NULL!	87.1	158.7	68.8	116.667	71.3333	4.25	1.23	2.07091	1.62	1	2	3	27.3171	2	1	1	2	1	1	0	0
110116	2	3766.81	0	0	49.6	1101160392	1	5.83	5.57	#NULL!	92.6	164.8	76.9	142	89.3333	4.85	0.76	3.14455	1.36	1	2	2	28.3147	2	1	1	3	1	2	0	0
110116	2	2433.11	0	0	48.7	1101160334	2	5.15	5.08	#NULL!	79.5	160.8	67	113.333	74.6667	3.99	1.05	2.16273	1.35	1	3	4	25.9121	2	2	1	1	0	0	0	0
110116	2	2749.79	2	2	57.5	1101160371	1	7.42	6.47	#NULL!	103	170.9	90	142	90.6667	4.67	2.45	2.81636	0.74	1	1	4	30.8147	1	1	2	1	1	1	1	2
110116	2	1914.83	0	0	55.4	1101160372	2	5.2	#NULL!	#NULL!	80.5	162.8	63.5	126	76.6667	4.44	1.52	2.66909	1.08	1	1	3	23.9588	2	2	1	1	0	0	0	0
110116	2	4061.75	0	0	54.9	1101160377	1	5.68	3.97	#NULL!	86.7	168.7	72.5	142.667	86	4.82	1.17	2.74818	1.54	1	2	3	25.4746	1	1	1	4	1	1	0	0
110116	2	1914.83	1	1	57.4	1101160378	2	6.78	9.04	#NULL!	98.1	164.4	82.8	152.667	97.3333	5.93	2.69	3.70727	1	1	2	3	30.6356	2	2	1	3	0	0	1	1
110116	2	2711.66	0	0	59	1101160735	1	5.51	4.75	#NULL!	80.3	169.4	72.8	110	73.3333	5.02	1.07	2.57364	1.96	1	2	4	25.3691	2	1	1	2	1	1	0	0
110116	2	1888.28	0	0	57.4	1101160736	2	5.78	4.94	#NULL!	71.8	155.2	53.7	127.333	74	3.45	0.67	2.22545	0.92	1	2	3	22.2941	2	2	1	3	0	0	1	0
110116	2	1584.17	2	2	64.3	1101160749	2	8.77	#NULL!	#NULL!	89	153.3	70.5	168.667	98.6667	4.44	2.82	2.33818	0.82	1	2	2	29.9989	2	2	1	3	0	0	1	2
110116	2	2399.37	0	0	49.1	1101160777	2	5.29	4.47	#NULL!	73.1	154.6	59.2	121.333	72	4.91	0.54	2.80455	1.86	1	2	4	24.7687	1	2	2	3	0	0	0	0
110116	2	1584.17	2	2	60.1	1101160779	2	5.04	#NULL!	#NULL!	71	157.4	46.7	113.333	70.6667	5.4	1.05	3.56273	1.36	1	1	1	18.8498	2	2	1	2	0	0	0	2
110116	2	2711.66	0	0	59.4	1101160768	1	5.41	7.63	#NULL!	92.7	172.5	71.5	160	100	5.02	0.5	3.48273	1.31	1	2	2	24.0286	1	1	1	2	1	2	0	0
110116	2	1888.28	0	0	57.7	1101160769	2	5.53	6.86	#NULL!	70.6	142.3	47	100	60.6667	5.14	1.01	2.41091	2.27	1	2	4	23.2107	2	1	3	1	1	2	0	0
110116	2	3714.58	0	0	49.7	1101160727	1	5.66	6.65	#NULL!	96.7	173.7	79.6	122.667	81.3333	3.83	0.84	1.76818	1.68	1	3	5	26.3823	1	1	1	2	1	1	0	0
110116	2	2399.37	0	0	49.3	1101160728	2	4.7	4.68	#NULL!	75.5	159	60	149.333	100	4.05	0.44	2.2	1.65	1	3	4	23.7332	2	2	2	2	0	0	0	0
110116	2	2711.66	0	0	58.3	1101160741	1	6.04	6.06	#NULL!	98.1	167.7	80	165.333	98.6667	5.1	2.57	2.86182	1.07	1	2	3	28.4462	2	1	1	2	1	2	1	0
110116	2	1888.28	0	0	57.4	1101160742	2	5.64	6.29	#NULL!	77.2	151.4	50.5	155.333	97.3333	5.63	0.75	3.60909	1.68	1	2	4	22.0313	2	2	1	3	0	0	0	0
110116	2	1746.82	3	3	67.5	1101160746	1	7.3	4.59	#NULL!	81.7	174	70.2	127.333	70	4.22	1.12	2.71091	1	1	2	4	23.1867	1	1	1	2	1	1	1	2
110116	2	1584.17	1	1	63.8	1101160745	2	6.27	7.94	#NULL!	95.7	157.5	65.1	130.667	76	5.81	1.91	3.94182	1	1	2	2	26.2434	2	2	1	3	0	0	1	1
110116	2	3714.58	1	1	49	1101160785	1	6.46	#NULL!	#NULL!	91.7	165.2	66.5	140.667	90	5.21	2.7	2.80273	1.18	1	3	5	24.367	1	1	2	1	1	2	1	1
110116	2	2399.37	2	2	47	1101160786	2	5.99	#NULL!	#NULL!	81.6	154.4	64.4	110	79.3333	5.58	1.54	3.28	1.6	1	3	5	27.0141	2	1	2	2	1	1	0	2
110116	2	2008.12	1	1	71.3	1101160784	2	6.29	#NULL!	#NULL!	63.2	139.1	35.1	120.667	64	5.76	0.84	3.39818	1.98	1	3	1	18.1407	2	1	1	1	1	2	0	1
110116	2	1955.88	2	2	76.2	1101160655	1	5.83	#NULL!	#NULL!	98.2	163	84.5	140	85.3333	3.07	1.18	1.29364	1.24	1	2	3	31.804	1	1	1	2	1	1	0	2
110116	2	2723.88	2	2	75.7	1101160654	2	11.32	#NULL!	#NULL!	85.7	159.2	63.3	140.667	81.3333	2.98	1.43	1.53	0.8	1	2	2	24.9757	2	2	2	1	0	0	1	2
110116	2	2711.66	2	2	56.7	1101160668	1	10.95	#NULL!	#NULL!	73.9	165.6	51.1	130	84.6667	5.47	1.25	3.59182	1.31	1	3	4	18.6337	1	1	1	3	1	2	0	2
110116	2	1888.28	2	2	56.9	1101160666	2	6.84	#NULL!	#NULL!	98	163	84.5	138	75.3333	3.84	1.71	2.02273	1.04	1	3	4	31.804	2	2	1	2	0	0	0	2
110116	2	2711.66	2	2	57.7	1101160638	1	14.53	#NULL!	#NULL!	80.2	172	75	130	78.6667	5.16	2.48	3.09273	0.94	1	1	3	25.3515	2	1	1	2	1	2	1	2
110116	2	2786.8	0	0	53.9	1101160639	2	5.35	#NULL!	#NULL!	67	172	60	124.667	80	4.21	0.8	2.68636	1.16	1	1	4	20.2812	2	2	1	2	0	0	0	0
110116	2	1746.82	0	0	66	1101160732	1	5.28	4.43	#NULL!	74.6	164.8	61	140	83.3333	6.81	1.04	4.54727	1.79	1	1	4	22.4603	1	1	1	1	1	1	1	0
110116	2	1584.17	0	0	62.5	1101160733	2	5.74	7.13	#NULL!	82.9	157	60.7	120	77.3333	4.92	0.69	3.37636	1.23	1	1	2	24.6257	2	2	1	2	0	0	0	0
110116	2	1744.66	0	0	70.7	1101160734	1	5.66	4.41	#NULL!	74.7	154.2	54.2	140	84.6667	5.06	0.86	3.39909	1.27	1	1	2	22.7945	1	1	2	1	1	1	0	0
110116	2	1584.17	0	0	61.7	1101160761	2	4.67	6.21	#NULL!	92.4	169.7	81.5	129.333	82	5.99	2.64	3.74	1.05	1	3	4	28.3005	2	2	1	2	0	0	1	0
110116	2	1958.56	3	3	63.8	1101160760	1	7.46	#NULL!	#NULL!	100.9	162	89.6	110	70	5.3	3.14	3.13273	0.74	1	3	5	34.1411	2	2	1	1	0	0	1	2
110116	2	2008.12	3	3	72.9	1101160708	2	10.48	#NULL!	#NULL!	76.4	156	53	140.667	75.3333	4.56	0.69	2.89636	1.35	1	2	4	21.7784	2	1	1	1	1	1	0	2
110116	2	4005.42	0	0	52.8	1101160747	1	5.2	6.58	#NULL!	93.8	171.5	74	124	80	6.78	2.68	4.29182	1.27	1	1	4	25.1596	1	1	2	3	1	2	1	0
110116	2	2786.8	0	0	51.7	1101160748	2	5.35	7.24	#NULL!	77.6	164.2	66.5	138	90.6667	4.11	2.98	1.84545	0.91	1	1	4	24.6647	2	2	2	2	0	0	1	0
110116	2	2399.37	2	2	48.1	1101160724	2	6.59	#NULL!	#NULL!	76	163.8	54.2	165.333	102	4.62	1.57	2.80636	1.1	1	1	4	20.2009	2	1	1	3	1	1	0	2
110116	2	4005.42	3	3	52.9	1101160641	1	7.18	8.5	#NULL!	97.6	167.1	74.8	131.333	90.6667	5.18	2.65	3.14545	0.83	1	2	4	26.7885	1	1	1	2	1	2	1	2
110116	2	2786.8	1	1	54	1101160640	2	6.58	9.83	#NULL!	79.6	156	60.8	162.667	90	6.43	2.6	4.19818	1.05	1	2	4	24.9836	2	1	1	3	1	1	1	1
110116	2	2711.66	2	2	59.8	1101160711	1	7.28	#NULL!	#NULL!	99.8	171.4	82.5	150	90.6667	5.96	3.17	3.33909	1.18	1	2	4	28.0823	2	2	1	3	0	0	1	2
110116	2	1888.28	0	0	59	1101160712	2	5.28	7.03	#NULL!	77.4	153.9	58.4	120.667	77.3333	6.43	3.94	3.67909	0.96	1	2	2	24.6567	2	2	1	2	0	0	1	0
110116	2	3714.58	0	0	46.3	1101160730	1	5.22	3.79	#NULL!	93.2	176.6	76.6	127.333	84	3.76	0.85	2.44364	0.93	1	2	3	24.5611	1	1	2	1	1	2	1	0
110116	2	1744.66	0	0	73	1101160775	1	5.61	6.51	#NULL!	73.2	167.5	50.5	120	70.6667	4.81	1.03	2.87182	1.47	1	2	5	17.9996	2	2	1	2	0	0	0	0
110116	2	2008.12	0	0	71	1101160776	2	6.09	7.77	#NULL!	85	155.1	55.5	180	90	6.89	2.6	4.70818	1	1	2	2	23.0712	2	2	2	1	0	0	1	0
110116	2	1744.66	0	0	74.8	1101160758	1	5.77	6.8	#NULL!	81.7	160.3	67	120.667	60	6.67	1.14	4.67182	1.48	1	2	3	26.074	2	1	2	3	1	2	1	0
110116	2	2008.12	2	2	72.2	1101160759	2	10.52	#NULL!	#NULL!	92	157.6	67	120	69.3333	4.8	1.74	2.73909	1.27	1	2	2	26.9751	2	2	2	2	0	0	0	2
110116	2	1888.28	0	0	56.8	1101160706	2	5.86	5.87	#NULL!	91.7	163	79.8	124.667	83.3333	5.38	1.2	3.36455	1.47	1	2	4	30.035	2	1	1	2	1	1	0	0
110116	2	2711.66	3	3	56.8	1101160707	1	6.88	12.92	#NULL!	87.9	162.2	64	123.333	75.3333	3.55	4.08	0.495455	1.2	1	2	4	24.3264	1	1	1	2	1	2	1	2
110116	2	2723.88	0	0	78	1101160678	2	5.39	6.11	#NULL!	76.5	149.6	53.5	156.667	76.6667	7.19	1.34	5.12091	1.46	1	2	2	23.9051	2	2	1	1	0	0	1	0
110116	2	2399.37	1	1	48.1	1101160679	2	6.14	8.31	#NULL!	96.8	159	79.5	127.333	82	6.23	2.79	3.56182	1.4	1	2	3	31.4465	2	2	1	3	0	0	1	1
110116	2	3714.58	1	1	46.7	1101160710	1	6.54	10.49	#NULL!	95.8	165.7	78.2	143.333	84.6667	5.9	3.71	3.24364	0.97	1	2	2	28.4814	1	2	2	3	0	0	1	1
110116	2	2399.37	0	0	48.8	1101160709	2	5.84	6.1	#NULL!	86.2	148.4	60	130.667	82.6667	4.44	2.19	2.61455	0.83	1	2	3	27.2448	2	2	2	1	0	0	1	0
110116	2	4005.42	0	0	52.6	1101160642	1	5.79	6.12	#NULL!	90.4	171.2	81	134.667	97.3333	4.39	1.08	2.47909	1.42	1	2	4	27.6361	2	1	1	3	1	2	0	0
110116	2	2786.8	0	0	51.5	1101160643	2	5.74	6.74	#NULL!	89.6	161.5	76.1	109.333	74.6667	4.22	0.44	2.48	1.54	1	2	4	29.1769	2	1	1	1	1	1	0	0
110116	2	2786.8	0	0	53	1101160718	2	5.82	4.01	#NULL!	77.6	163.3	60	110.667	69.3333	5.58	1.92	3.76727	0.94	1	2	4	22.4998	2	2	1	3	0	0	1	0
110116	2	2786.8	2	2	54.8	1101160664	2	10.93	#NULL!	#NULL!	87.9	158.3	64.2	118	75.3333	4.67	1.35	2.83636	1.22	1	2	3	25.6197	1	2	1	3	0	0	0	2
110116	2	1958.56	1	1	61.9	1101160690	1	6.3	10.85	#NULL!	83.7	161.6	71.2	142.667	90	5.9	2.82	3.83818	0.78	1	2	3	27.2645	1	1	1	3	1	1	1	1
110116	2	1584.17	3	3	62.1	1101160689	2	5.99	11.14	#NULL!	95.1	157.3	75.2	135.333	76.6667	4.97	1.64	3.00455	1.22	1	2	3	30.3921	2	2	1	3	0	0	0	2
110116	2	2711.66	2	2	56.1	1101160703	1	6.49	9.86	#NULL!	86.6	163.2	62	116.667	72.6667	4.68	0.94	3.10273	1.15	1	3	5	23.2783	1	1	1	2	1	2	0	2
110116	2	1888.28	2	2	57.2	1101160704	2	5.71	6.24	#NULL!	83.3	158.2	65.3	111.333	75.3333	4.66	1.33	2.84545	1.21	1	3	5	26.0916	2	2	1	1	0	0	0	2
110116	2	2711.66	2	2	55.5	1101160677	1	8.05	#NULL!	#NULL!	86.3	165.6	68	155.333	91.3333	3.81	0.98	2.49455	0.87	1	2	4	24.7964	1	1	1	2	1	2	1	2
110116	2	1888.28	1	1	55.8	1101160676	2	6.49	6.47	#NULL!	79.6	156.7	60.8	114	82.6667	3.9	1.12	2.44091	0.95	1	2	3	24.7609	2	2	1	3	0	0	1	1
110116	2	1888.28	0	0	57.5	1101160682	2	6.08	5.55	#NULL!	83.1	159.6	61.8	120	79.3333	6.31	1.36	4.59182	1.1	1	2	4	24.2618	2	1	1	2	1	1	1	0
110116	2	2786.8	0	0	50.8	1101160670	2	5.31	3.46	#NULL!	81.5	159.6	58.2	126.667	83.3333	4.97	2.81	2.55273	1.14	1	#NULL!	4	22.8485	2	2	1	3	0	0	1	0
110116	2	3714.58	0	0	49.8	1101160669	1	5.69	5.23	#NULL!	86.4	167.4	70	116	94.6667	5.5	1.31	3.90455	1	1	#NULL!	4	24.9797	1	1	1	3	1	2	1	0
110116	2	4005.42	0	0	51.8	1101160721	1	5.38	#NULL!	#NULL!	83.9	173	67.5	114.667	73.3333	5.08	2.48	3.25273	0.7	1	3	5	22.5534	2	2	1	2	0	0	1	0
110116	2	2711.66	1	1	55.7	1101160680	1	6.21	4.79	#NULL!	87.1	175.6	81.8	110	74	5.7	3.06	3.37909	0.93	1	3	4	26.528	2	2	1	3	0	0	1	1
110116	2	1888.28	0	0	55.6	1101160681	2	6.03	6.71	#NULL!	88.9	157.2	74	153.333	86	4.63	1.52	2.92909	1.01	1	3	4	29.9452	2	2	1	3	0	0	1	0
110116	2	2786.8	0	0	52.2	1101160652	2	5.84	7.71	#NULL!	77.8	150.4	56.8	126.667	81.3333	9.14	2.44	6.85091	1.18	1	2	3	25.1103	2	2	1	3	0	0	1	0
110116	2	4005.42	0	0	52.3	1101160659	1	5.61	4.48	#NULL!	76.7	159.7	51.1	120	79.3333	3.5	0.54	1.94455	1.31	1	2	3	20.036	1	1	1	4	1	2	0	0
110116	2	2786.8	2	2	51.7	1101160660	2	6.89	#NULL!	#NULL!	77.8	157.1	56.4	110.667	66.6667	3.55	1.59	1.87727	0.95	1	2	3	22.8521	2	2	1	2	0	0	1	2
110116	2	1955.88	1	1	77.8	1101160684	1	6.14	5.58	#NULL!	87.9	162.4	68.1	149.333	98	4.6	0.85	3.29364	0.92	1	2	1	25.8211	1	1	1	1	1	2	1	1
110116	2	2723.88	1	1	80.8	1101160753	2	5.64	7.94	#NULL!	66.8	150.5	47.1	120	61.3333	4.13	0.83	2.48273	1.27	1	2	2	20.7945	2	1	1	2	1	1	0	1
110116	2	2399.37	1	1	45.8	1101160645	2	6.98	7.31	#NULL!	84	156.4	60.6	126.667	81.3333	5.32	1.96	3.38909	1.04	1	2	4	24.7742	2	2	1	3	0	0	0	1
110116	2	2711.66	1	1	56	1101160674	1	6.03	8.41	#NULL!	89.4	166	76.2	117.333	92.6667	4.34	2.17	2.52364	0.83	1	2	3	27.6528	2	2	1	1	0	0	1	1
110116	2	1888.28	2	2	55.9	1101160675	2	7.41	#NULL!	#NULL!	88.4	156	75.8	126	84.6667	5.25	2.21	3.15545	1.09	1	2	3	31.1473	2	2	1	2	0	0	0	2
110116	2	1744.66	1	1	74.1	1101160648	1	6.18	6.33	#NULL!	88.7	170.9	69.6	136.667	70	4.86	0.89	3.38545	1.07	1	3	4	23.8301	2	1	1	2	1	1	0	1
110116	2	2008.12	0	0	74.8	1101160649	2	5.47	4.82	#NULL!	82.4	163.9	64	132.667	75.3333	5.66	1.69	3.78182	1.11	1	3	4	23.8244	2	2	1	2	0	0	0	0
110116	2	1958.56	0	0	60.6	1101160672	1	5.4	5.84	#NULL!	79.8	160.8	61.6	137.333	81.3333	4.66	1.57	2.93636	1.01	1	2	4	23.8237	2	2	1	3	0	0	1	0
110116	2	1888.28	3	3	59.7	1101160671	2	5.66	11.85	#NULL!	82.9	156.1	61.3	146.667	80	5.07	1.94	2.96818	1.22	1	2	4	25.1568	2	2	1	3	0	0	0	2
110116	2	2723.88	0	0	80.6	1101160656	2	5.19	#NULL!	#NULL!	82.3	153	65.8	170.667	84.6667	4.73	1.31	2.96455	1.17	1	2	3	28.1088	2	2	1	1	0	0	0	0
110116	2	4005.42	1	1	51.3	1101160688	1	5.21	9.66	#NULL!	86.7	169.1	65.7	146.667	88.6667	5	3.79	2.18727	1.09	1	2	3	22.9762	2	1	2	1	1	1	1	1
110116	2	1888.28	0	0	55.1	1101160770	2	5.67	7.47	#NULL!	102.3	155.4	78.5	146	90	4.43	1.81	2.26727	1.34	1	3	4	32.5063	2	2	2	4	0	0	0	0
110116	2	2711.66	0	0	58	1101160646	1	5.34	4.5	#NULL!	88.9	171.1	79.2	127.333	76.6667	3.99	1.54	2.2	1.09	1	2	3	27.0536	1	1	2	1	1	1	0	0
110116	2	1888.28	0	0	59	1101160647	2	5.62	5.88	#NULL!	87.6	158	69.5	141.333	80.6667	4.98	0.73	3.02818	1.62	1	2	3	27.8401	2	2	2	1	0	0	0	0
110116	2	1955.88	2	2	77.7	1101160650	1	5.62	#NULL!	#NULL!	73.1	165.5	45	131.333	89.3333	4.06	1.14	2.19182	1.35	1	2	3	16.4292	1	1	1	2	1	1	0	2
110116	2	3714.58	0	0	47	1101160692	1	5.57	4.21	#NULL!	102.6	179	91.5	132.667	84	3.95	1.73	2.32364	0.84	1	3	4	28.5572	1	1	2	2	1	1	1	0
110116	2	2711.66	1	1	57	1101160667	1	5.99	8.05	#NULL!	77.1	167.9	60	112	70.6667	4.19	1.48	2.50727	1.01	1	#NULL!	4	21.2838	2	1	1	3	1	1	1	1
110116	2	1746.82	2	2	67.4	1101160762	1	9.87	#NULL!	#NULL!	92.5	168	71	161.333	101.333	4.42	1.95	2.53364	1	1	1	4	25.1559	1	1	1	1	1	1	1	2
110116	2	4005.42	3	3	52.8	1101160744	1	7.39	10.44	#NULL!	86.7	165.5	68.2	120	89.3333	3.48	0.56	2.31545	0.91	1	1	4	24.8994	1	2	2	1	0	0	1	2
110116	2	4005.42	0	0	52	1101160773	1	5.94	5.75	#NULL!	80.4	163	63.8	114.667	70.6667	4.6	1.1	2.81	1.29	1	3	5	24.0129	2	1	2	1	1	1	0	0
110116	2	2786.8	0	0	51.3	1101160774	2	5.26	6.84	#NULL!	75.1	163	61.5	119.333	78	4.52	1.33	2.43545	1.48	1	3	5	23.1473	2	1	1	2	1	1	0	0
110116	2	2711.66	0	0	55.3	1101160693	1	5.9	6.32	#NULL!	104.2	169.7	92.4	124.667	89.3333	5.31	1.83	3.49818	0.98	1	2	5	32.0855	1	2	2	1	0	0	1	0
110116	2	2399.37	0	0	48.8	1101160694	2	5.74	5.75	#NULL!	77	152.3	57	146	80.6667	3.74	1.34	2.20091	0.93	1	2	4	24.574	2	1	1	3	1	1	1	0
110116	2	4148.89	0	0	47	1101160321	1	5.39	4.74	#NULL!	70.9	168.8	55.2	107.333	77.3333	4.86	0.65	3.14455	1.42	1	1	3	19.3729	1	1	1	3	1	2	0	0
110116	2	2679.91	0	0	48.7	1101160325	2	5.24	5.36	#NULL!	69.3	159.5	53.7	134.667	94.6667	4.88	0.48	3.30182	1.36	1	1	5	21.1083	2	2	2	2	0	0	0	0
110116	2	3112.64	0	0	51.9	1101160282	2	5.33	5.9	#NULL!	81.1	163.2	65	120	79.3333	4.76	1.81	2.93727	1	1	1	1	24.4047	1	1	1	3	1	2	1	0
110116	2	4148.89	0	0	48.8	1101160310	1	5.61	5.97	#NULL!	96.4	164.6	77.2	125.333	86	3.69	2.13	1.91182	0.81	1	1	4	28.4943	2	2	1	4	0	0	1	0
110116	2	2679.91	0	0	48.1	1101160311	2	4.75	5.61	#NULL!	76.4	150.4	54.3	119.333	79.3333	6.08	2.97	3.28	1.45	1	1	4	24.0051	2	1	1	4	1	1	1	0
110116	2	2184.57	0	0	76.6	1101160283	1	5.05	4.86	#NULL!	79.3	166.6	65	168	90	4.15	0.92	2.64182	1.09	1	1	1	23.4187	2	1	2	1	1	1	0	0
110116	2	2242.91	0	0	70.5	1101160303	2	5.48	4.54	#NULL!	85.1	149.9	60	153.333	82.6667	3.79	1.34	2.16091	1.02	1	1	2	26.7023	2	2	2	1	0	0	1	0
110116	2	1951.06	0	0	69.9	1101160291	1	4.86	6.54	#NULL!	74.7	162	53	190.667	96.6667	4.63	0.68	2.93091	1.39	1	1	2	20.1951	2	2	1	2	0	0	0	0
110116	2	1769.4	0	0	64.9	1101160292	2	5.48	6.26	#NULL!	88.7	159.5	67.5	145.333	83.3333	6.45	4.08	3.63545	0.96	1	1	2	26.5328	2	2	1	1	0	0	1	0
110116	2	3028.7	1	1	57.7	1101160317	1	6.41	5.65	#NULL!	83.3	165	64	135.333	82.6667	4.97	0.53	2.76909	1.96	1	1	2	23.5078	1	1	2	4	1	2	0	1
110116	2	2109.06	3	3	55	1101160318	2	8.88	5.97	#NULL!	78.8	152.6	51.4	130.667	83.3333	4.99	1.53	3.25455	1.04	1	1	2	22.0726	2	2	1	1	0	0	0	2
110116	2	1951.06	0	0	66	1101160298	1	5.14	6.84	#NULL!	72.8	168.5	56	121.333	81.3333	4.66	0.68	2.91091	1.44	1	1	3	19.7237	1	2	1	4	0	0	0	0
110116	2	2109.06	0	0	59.4	1101160299	2	5.66	5.23	#NULL!	90.9	158.4	75.8	132.667	81.3333	4.32	1.13	2.69636	1.11	1	1	1	30.2106	2	2	1	4	0	0	0	0
110116	2	3042.36	1	1	80.2	1101160315	2	6.23	9.67	#NULL!	73.9	160.3	49.6	122	73.3333	3.68	0.65	2.21455	1.17	1	1	2	19.3025	2	2	2	2	0	0	0	1
110116	2	2679.91	0	0	45.7	1101160304	2	5.55	5.04	#NULL!	68.6	154.9	53.8	104	70	3.81	0.43	2.00455	1.61	1	1	3	22.4223	2	2	1	2	0	0	0	0
110116	2	1951.06	0	0	67.4	1101160290	1	5.48	4.54	#NULL!	74.4	156.5	52.3	118	70	4.18	1.33	2.20545	1.37	1	1	2	21.3537	2	2	1	4	0	0	0	0
110116	2	1769.4	0	0	60	1101160295	2	5.36	5.06	#NULL!	85.1	150.1	59.2	125.333	80.6667	4.67	1.37	2.82727	1.22	1	1	1	26.2761	2	2	1	3	0	0	0	0
110116	2	2679.91	0	0	47.7	1101160297	2	5.72	5.91	#NULL!	80.4	155.1	54	155.333	85.3333	4.21	3.6	1.80364	0.77	1	1	3	22.4476	1	1	1	2	1	1	1	0
110116	2	4473.74	0	0	50.3	1101160287	1	4.73	5.08	#NULL!	78.1	152.6	56	109.333	70.6667	4.23	0.89	2.66545	1.16	1	1	3	24.048	1	2	2	3	0	0	0	0
110116	2	2679.91	0	0	45.1	1101160296	2	4.92	5.23	#NULL!	96	160.3	74.7	119.333	90.6667	5.42	1.31	3.38455	1.44	1	1	2	29.0706	2	1	1	4	1	2	0	0
110116	2	2187.55	0	0	64.7	1101160205	1	4.84	4.12	#NULL!	89.9	180.2	73.4	128.667	80	5.29	1.99	2.85545	1.53	1	1	3	22.6041	1	1	1	3	1	2	0	0
110116	2	1769.4	2	2	62.4	1101160206	2	6.89	4.95	#NULL!	68.9	152.2	43.1	110.667	52.6667	6.46	1.07	4.25364	1.72	1	1	2	18.6058	2	2	1	1	0	0	1	2
110116	2	3028.7	0	0	56.4	1101160263	1	5.48	5.95	#NULL!	93	165.8	71.3	124.667	76.6667	3.84	0.75	2.50909	0.99	1	1	4	25.937	2	2	1	3	0	0	1	0
110116	2	3112.64	0	0	53.7	1101160261	2	5.48	6.12	#NULL!	78.2	157.5	45.2	98.6667	78.6667	4.57	2.08	2.81455	0.81	1	1	3	18.2212	2	2	1	4	0	0	1	0
110116	2	4148.89	0	0	49.6	1101160193	1	5.02	1.75	#NULL!	90.3	184.6	77.7	118	82.6667	4.94	2.85	2.38455	1.26	1	2	5	22.8012	1	1	2	1	1	2	1	0
110116	2	2679.91	1	1	48.5	1101160196	2	5.49	8.18	#NULL!	86.3	155.1	58.4	110	70	5.82	2.84	3.41909	1.11	1	2	3	24.2767	2	1	1	4	1	1	1	1
110116	2	2109.06	0	0	55.7	1101160302	2	5.37	6.16	#NULL!	95.6	159.1	73.6	142.667	73.3333	4.8	3.47	2.11273	1.11	1	1	3	29.0762	2	2	1	4	0	0	1	0
110116	2	1948.65	0	0	72.9	1101160308	1	4.57	5.64	#NULL!	65.8	164.9	50.7	103.333	58.6667	3.9	0.81	2.17182	1.36	1	1	2	18.6452	2	2	2	1	0	0	0	0
110116	2	2242.91	0	0	72	1101160309	2	5.5	7.02	#NULL!	86.8	150	60	138	57.3333	4.57	4.14	1.69818	0.99	1	1	2	26.6667	2	2	2	2	0	0	1	0
110116	2	4148.89	0	0	46.7	1101160307	1	5.15	4.19	#NULL!	88.2	159.8	66	128.667	81.3333	4.35	1.17	2.70818	1.11	1	1	3	25.8458	2	1	1	4	1	1	0	0
110116	2	2242.91	0	0	73.6	1101160320	2	5.64	6.09	#NULL!	72.8	144.9	43.7	160.667	71.3333	4.64	1.3	2.81909	1.23	1	1	1	20.8135	2	2	2	1	0	0	0	0
110116	2	1951.06	0	0	66.9	1101160211	1	5.56	5.76	#NULL!	62.8	161	41.6	127.333	72.6667	4.98	0.8	3.05636	1.56	1	1	3	16.0488	1	1	1	4	1	2	0	0
110116	2	1769.4	3	3	63.6	1101160258	2	8.05	19.76	#NULL!	80.1	145.6	50.2	170.667	69.3333	5.9	1.99	3.99545	1	1	1	2	23.68	2	2	1	2	0	0	1	2
110116	2	3028.7	0	0	55.8	1101160215	1	5.68	4.73	#NULL!	73.9	168.5	59.4	125.333	78	3.68	2.31	1.57	1.06	1	1	3	20.9212	1	1	1	4	1	2	1	0
110116	2	3112.64	0	0	52.6	1101160214	2	5.14	4.28	#NULL!	95	158.9	78.3	161.333	100.667	5.14	1.26	3.38727	1.18	1	1	1	31.0109	2	2	1	2	0	0	0	0
110116	2	3112.64	0	0	50.8	1101160324	2	5.67	6.88	#NULL!	79.8	167.2	65.9	158	104	3.81	0.83	2.35273	1.08	1	1	4	23.5729	2	1	1	4	1	1	0	0
110116	2	4148.89	0	0	48.9	1101160323	1	5.04	6.16	#NULL!	83.7	169.9	63	119.333	85.3333	5.14	0.96	3.72364	0.98	1	1	3	21.825	1	1	2	2	1	1	1	0
110116	2	2242.91	0	0	73.7	1101160322	2	5.46	5.5	#NULL!	84.4	162.4	56.6	136.667	65.3333	4.25	0.77	2.64	1.26	1	1	2	21.4607	2	2	2	1	0	0	0	0
110116	2	3042.36	0	0	83.1	1101160280	2	5.24	6.14	#NULL!	69.6	143.4	37.9	168.667	78.6667	5.64	1.33	3.37545	1.66	1	1	1	18.4307	2	2	2	2	0	0	0	0
110116	2	3028.7	0	0	59.7	1101160278	1	5.21	3.85	#NULL!	89.8	156.2	69.3	120	79.3333	4.06	1.27	2.46273	1.02	1	1	2	28.4035	2	2	1	4	0	0	1	0
110116	2	1948.65	1	1	73.6	1101160285	1	5.75	10.11	#NULL!	81.8	153.4	60.3	157.333	68.6667	3.91	0.51	2.00818	1.67	1	1	2	25.6252	1	1	1	1	1	2	0	1
110116	2	1659.61	2	2	66.9	1101160284	2	5.39	5.23	#NULL!	80	147	53.6	169.333	90	4.12	0.9	2.03091	1.68	1	1	2	24.8045	2	1	2	2	1	2	0	2
110116	2	2187.55	1	1	63.2	1101160238	1	6.28	7.15	#NULL!	82.9	166.4	65.3	120	75.3333	4.24	1.75	2.09455	1.35	1	1	1	23.5834	1	2	1	3	0	0	0	1
110116	2	4148.89	0	0	46.9	1101160200	1	5.67	3.12	#NULL!	76.8	170.7	63.6	118.667	78.6667	4.51	0.55	2.83	1.43	1	2	2	21.8268	1	1	1	3	1	2	0	0
110116	2	4473.74	0	0	53.1	1101160229	1	4.49	1.49	#NULL!	69.6	167	52.1	118	76	4.07	0.7	2.11182	1.64	1	1	3	18.6812	1	1	1	4	1	2	0	0
110116	2	3112.64	0	0	50.2	1101160267	2	4.6	4.08	#NULL!	85.8	153.3	62	127.333	78	5.18	1.02	3.21636	1.5	1	1	2	26.382	2	2	1	4	0	0	0	0
110116	2	2187.55	0	0	63.6	1101160236	1	5.75	1.09	#NULL!	87.4	154.7	60.7	132.667	82	4.67	2.16	2.72818	0.96	1	1	2	25.3634	1	1	1	4	1	2	1	0
110116	2	1769.4	1	1	62	1101160240	2	6.64	2.05	#NULL!	80.4	149.6	52.1	210.667	101.333	6.32	2.11	4.14091	1.22	1	1	2	23.2795	2	1	1	4	1	1	1	1
110116	2	4148.89	0	0	49.5	1101160248	1	5.76	6.13	#NULL!	80.1	171.3	64.6	140	83.3333	5.2	3.15	2.62818	1.14	1	1	3	22.015	1	1	1	4	1	1	1	0
110116	2	2679.91	0	0	48.4	1101160251	2	5.17	7.46	#NULL!	78.3	148.2	53	118	70.6667	5.41	1.03	3.30182	1.64	1	1	4	24.1312	2	2	1	4	0	0	0	0
110116	2	2187.55	0	0	60.6	1101160259	1	4.39	5.24	#NULL!	79.6	176.6	69.3	102	69.3333	3.18	0.75	2.14909	0.69	1	1	2	22.2204	2	2	1	4	0	0	1	0
110116	2	4473.74	0	0	50.8	1101160253	1	5.7	6.96	#NULL!	77.3	169.8	54.5	142.667	79.3333	5.79	2.75	3.33	1.21	1	1	3	18.9026	1	2	1	4	0	0	1	0
110116	2	2109.06	0	0	58.9	1101160233	2	4.72	1.22	#NULL!	72.4	151.2	50	119.333	74.6667	3.51	0.75	2.17909	0.99	1	1	1	21.8709	2	1	1	2	1	1	1	0
110116	2	3028.7	0	0	57	1101160244	1	5.62	3.74	#NULL!	75.8	155.5	54.2	121.333	68	2.97	0.51	1.46818	1.27	1	1	2	22.415	1	1	1	4	1	1	0	0
110116	2	2187.55	0	0	61.1	1101160213	1	4.95	4.28	#NULL!	88.2	163.5	68.8	161.333	101.333	4.01	1.34	2.10091	1.3	1	1	2	25.7367	1	1	1	4	1	2	0	0
110116	2	2109.06	0	0	58.9	1101160218	2	5.32	5.12	#NULL!	78	155.3	53.5	145.333	95.3333	3.43	0.77	1.71	1.37	1	1	2	22.1825	2	1	1	3	1	1	0	0
110116	2	2187.55	0	0	61.8	1101160208	1	5.44	7.49	#NULL!	82	161.5	60	137.333	84	4.18	0.94	2.57273	1.18	1	1	3	23.0042	2	1	2	4	1	2	0	0
110116	2	2109.06	0	0	55.3	1101160210	2	5.6	4.4	#NULL!	92.8	165.5	80.5	119.333	80	3.83	0.99	2.26	1.12	1	1	3	29.39	2	2	2	2	0	0	0	0
110116	2	4148.89	0	0	48	1101160234	1	5.64	3.5	#NULL!	72.8	180.3	61.3	140	63.3333	5.32	1.22	3.60545	1.16	1	1	3	18.8568	1	2	2	3	0	0	0	0
110116	2	2184.57	0	0	80.1	1101160192	1	5.43	7.08	#NULL!	82.2	165.7	63.3	140.667	56.6667	3.56	1.27	1.58273	1.4	1	1	1	23.0547	2	1	1	2	1	2	0	0
110116	2	2187.55	0	0	62.1	1101160195	1	5.35	4.87	#NULL!	77.9	169.9	63.5	122.667	82.6667	3.69	0.57	1.81091	1.62	1	1	3	21.9982	1	2	1	4	0	0	0	0
110116	2	2109.06	1	1	58.7	1101160194	2	5.3	10.08	#NULL!	86.5	157.2	65.5	142.667	83.3333	4.09	1.16	2.60273	0.96	1	1	2	26.5055	2	2	2	2	0	0	1	1
110116	2	2184.57	3	3	78.6	1101160250	1	4.81	11.38	#NULL!	85.5	155.7	53.7	140	80.6667	8.03	2.27	5.38818	1.61	1	1	1	22.1512	2	1	1	1	1	1	1	2
110116	2	1769.4	1	1	64.5	1101160247	2	6.23	8	#NULL!	62.6	156.9	46.4	137.333	82.6667	5.64	0.84	3.57818	1.68	1	1	1	18.8483	2	2	1	1	0	0	0	1
110116	2	4148.89	0	0	49.3	1101160223	1	4.86	3.6	#NULL!	84.1	160.8	64.5	120	90.6667	4.8	1.43	2.8	1.35	1	1	3	24.9452	1	1	2	3	1	2	0	0
110116	2	2679.91	3	3	45.1	1101160224	2	11.45	20	#NULL!	77.1	156.7	57.9	93.3333	66	5.03	2.68	2.75182	1.06	1	1	2	23.5798	1	2	1	4	0	0	1	2
110116	2	4473.74	0	0	52.3	1101160227	1	5.43	4.3	#NULL!	88.1	164.6	63.2	120	77.3333	5.44	0.9	2.81091	2.22	1	1	3	23.3269	2	1	1	4	1	2	0	0
110116	2	2679.91	0	0	47.9	1101160228	2	5.97	5.89	#NULL!	80.3	148	49.3	148	95.3333	4.43	4.31	1.67091	0.8	1	1	2	22.5073	2	2	1	4	0	0	1	0
110116	2	3028.7	0	0	57.1	1101160274	1	5	5.49	#NULL!	77.8	162.5	58.1	105.333	66	3.56	0.82	2.09727	1.09	1	1	3	22.0024	2	2	1	3	0	0	0	0
110116	2	3112.64	0	0	52.4	1101160273	2	5.29	5.57	#NULL!	76.4	154.4	59.1	118	75.3333	4.12	0.93	2.58727	1.11	1	1	2	24.7909	2	1	2	4	1	2	0	0
110116	2	4148.89	0	0	47.2	1101160242	1	5.84	6.13	#NULL!	81.6	170.2	65	102.667	76	4.32	1.05	2.52273	1.32	1	1	2	22.4385	1	2	1	4	0	0	0	0
110116	2	4148.89	0	0	46.6	1101160212	1	5.15	4.68	#NULL!	86	171.6	76.3	120.667	78.6667	3.8	2.47	1.76727	0.91	1	1	3	25.9113	2	1	2	4	1	2	1	0
110116	2	2679.91	0	0	45.1	1101160204	2	4.95	4.54	#NULL!	77.4	151	63	126.667	81.3333	5.56	0.97	3.75909	1.36	1	1	3	27.6304	2	2	1	4	0	0	0	0
110116	2	2187.55	1	1	61.4	1101160275	1	6.66	6.22	#NULL!	89.9	176.3	70.7	170	78.6667	6.1	0.8	3.87636	1.86	1	2	3	22.7465	1	1	1	4	1	2	0	1
110116	2	3112.64	1	1	51.3	1101160276	2	6.3	8.8	#NULL!	78.9	160.8	63.7	113.333	74	4.53	1.2	2.52455	1.46	1	2	4	24.6358	2	1	1	4	1	2	0	1
110116	2	4473.74	2	2	52.7	1101160202	1	5.64	4.37	#NULL!	77.4	179	70.8	131.333	97.3333	4.26	0.91	2.23636	1.61	1	1	4	22.0967	2	1	2	3	1	1	0	2
110116	2	2109.06	0	0	58.9	1101160201	2	4.96	4.83	#NULL!	83.7	164.3	57.3	120.667	70.6667	4.26	1.64	2.33455	1.18	1	1	1	21.2266	1	1	2	4	1	1	0	0
110116	2	1951.06	0	0	67.1	1101160217	1	5.87	1.66	#NULL!	62.9	169.1	45.5	130	71.3333	3.93	0.5	1.85273	1.85	1	2	3	15.912	2	2	1	3	0	0	0	0
110116	2	2109.06	0	0	57.1	1101160216	2	5.85	5.21	#NULL!	79.3	150	53.8	110.667	70	3.59	2	1.64091	1.04	1	2	2	23.9111	2	1	1	1	1	2	0	0
110116	2	3028.7	0	0	58.3	1101160225	1	4.83	4.26	#NULL!	80.2	155	55.5	123.333	82.6667	4.76	0.73	2.62818	1.8	1	1	3	23.1009	2	1	2	4	1	1	0	0
110116	2	1948.65	1	1	73.1	1101160199	1	6.83	9.75	#NULL!	102.3	166.9	75.6	148	78.6667	3.93	1.12	2.30091	1.12	1	1	2	27.14	1	1	1	3	1	2	0	1
110116	2	1948.65	0	0	71.5	1101160221	1	6.02	5.85	#NULL!	87.8	169.9	68.6	133.333	77.3333	2.99	1.1	1.51	0.98	1	1	3	23.765	2	1	1	1	1	1	1	0
110116	2	1659.61	0	0	66.7	1101160220	2	5.48	1.39	#NULL!	71.9	147.2	48.4	126	54.6667	4.92	1.72	2.78818	1.35	1	1	1	22.3373	2	2	1	3	0	0	0	0
110116	2	3028.7	0	0	57.4	1101160252	1	5.6	6.16	#NULL!	70.7	152.7	52.5	111.333	59.3333	4.71	0.97	2.72909	1.54	1	1	4	22.5155	1	1	1	4	1	2	0	0
110116	2	3112.64	0	0	53.4	1101160257	2	5.26	5.61	#NULL!	80.2	161.9	61.3	114.667	74.6667	4.03	2.3	1.94455	1.04	1	1	2	23.3866	2	2	1	4	0	0	1	0
110116	2	2679.91	0	0	47.4	1101160289	2	5.98	6.11	#NULL!	84.5	158.1	59.5	136.667	90	4.65	0.94	3.33273	0.89	1	1	3	23.8042	2	1	2	1	1	1	1	0
110116	2	2242.91	0	0	73.2	1101160207	2	5.11	6.03	#NULL!	87.5	159	66.4	178.667	87.3333	5.34	1.53	3.55455	1.09	1	1	1	26.2648	2	1	2	1	1	2	0	0
110116	2	3028.7	1	1	57.4	1101160255	1	4.86	10.69	#NULL!	74.5	170.5	57.5	120	75.3333	5.34	0.46	3.30091	1.83	1	1	4	19.7797	1	1	1	3	1	2	0	1
110116	2	3112.64	3	3	51.1	1101160256	2	10.04	16.34	#NULL!	91.6	161.2	77.4	112	61.3333	5.02	2.14	3.16727	0.88	1	1	2	29.7859	2	2	1	3	0	0	1	2
110116	2	2184.57	0	0	76.7	1101160243	1	4.58	4.06	#NULL!	60.2	161.2	43	95.3333	61.3333	6.25	0.45	3.58545	2.46	1	1	1	16.5477	1	2	2	2	0	0	1	0
110116	2	2187.55	0	0	63.8	1101160222	1	5.37	6.72	#NULL!	84.6	162.6	63.8	160	73.3333	5.11	0.5	3.51273	1.37	1	1	3	24.1312	2	1	1	3	1	2	0	0
110116	2	1659.61	1	1	65.9	1101160232	2	6.46	8.64	#NULL!	97.3	155.3	64.5	152	82.6667	4.98	1.59	2.78727	1.47	1	1	1	26.7434	2	1	1	2	1	2	0	1
110116	2	4473.74	1	1	51.3	1101160198	1	5.65	8.45	#NULL!	97.4	184.7	87.6	133.333	101.333	4.44	1.26	2.76727	1.1	1	2	4	25.6785	1	1	1	3	1	2	0	1
110116	2	3112.64	0	0	50.8	1101160197	2	5.32	5.47	#NULL!	84.4	155.2	60.8	139.333	82	5.97	0.99	4.23	1.29	1	2	4	25.2418	2	2	1	3	0	0	1	0
110116	2	4148.89	0	0	47.2	1101160249	1	4.62	5.26	#NULL!	65.8	167	55.5	127.333	80.6667	4.58	1.51	2.28364	1.61	1	2	4	19.9003	1	1	2	2	1	2	0	0
110116	2	1659.61	0	0	65.5	1101160264	2	5.58	#NULL!	#NULL!	82.2	148.3	56	151.333	62.6667	5.45	1.36	3.56182	1.27	1	1	1	25.4628	2	1	1	2	1	2	0	0
110116	2	2109.06	0	0	56.3	1101160262	2	5.45	6.48	#NULL!	81.5	158.2	56.7	138	80	5.19	2.14	3.04727	1.17	1	2	2	22.6553	2	2	1	2	0	0	0	0
110116	2	1948.65	1	1	73.9	1101160231	1	4.87	11.04	#NULL!	73.9	158	46.9	146.667	80	5.41	1.69	2.48182	2.16	1	1	2	18.7871	1	1	1	4	1	2	0	1
110116	2	3112.64	0	0	53.4	1101160226	2	4.94	4.57	#NULL!	89.9	156.6	69.2	133.333	76.6667	5.5	3.1	3.05091	1.04	1	1	3	28.2178	2	2	2	1	0	0	1	0
110116	2	4148.89	0	0	47.5	1101160300	1	5.01	5.03	#NULL!	63.7	164.2	49.5	119.333	70	4.77	1.48	2.85727	1.24	1	1	4	18.3594	2	2	1	4	0	0	0	0
110116	2	3028.7	1	1	58.9	1101160313	1	5.31	8.02	#NULL!	82.4	157.9	59	118	74.6667	3.98	0.67	1.99545	1.68	1	1	2	23.664	2	1	1	1	1	1	0	1
110116	2	2109.06	0	0	55	1101160314	2	6.07	6.15	#NULL!	71.1	152.1	51.3	144	84	4.73	0.57	2.71091	1.76	1	1	1	22.1748	2	1	1	4	1	2	0	0
110116	2	2286.71	1	1	58.8	1101160176	1	6.11	4.28	#NULL!	88.4	170.8	79.4	134.667	92.6667	6.07	0.94	4.01273	1.63	1	2	2	27.2173	2	1	1	2	1	2	0	1
110116	2	2350.08	1	1	54.7	1101160159	2	6.38	4.24	#NULL!	81.4	152.8	58.5	112	75.3333	4.99	0.97	3.18909	1.36	1	2	2	25.0559	2	1	2	1	1	1	0	1
110116	2	2286.71	1	1	58.4	1101160113	1	6.23	7.77	#NULL!	79.9	172.4	71.8	135.333	75.3333	4.7	1.26	2.19727	1.93	1	1	3	24.1574	1	1	1	4	1	2	0	1
110116	2	1592.36	1	1	55.1	1101160115	2	6.84	10.15	#NULL!	108.4	155.5	97.5	124.667	60	4.3	1.71	2.51273	1.01	1	1	1	40.3222	2	2	1	3	0	0	1	1
110116	2	3132.47	0	0	48.2	1101160174	1	5.58	6.33	#NULL!	90	163	70.7	114	73.3333	3.93	0.73	2.32818	1.27	1	1	4	26.61	1	1	1	4	1	1	0	0
110116	2	2023.36	1	1	49.3	1101160177	2	6.8	9.14	#NULL!	99.6	159.2	88	166.667	100.667	3.76	1.58	2.09182	0.95	1	1	3	34.7213	2	2	1	1	0	0	1	1
110116	2	1649.37	1	1	82.8	1101160173	1	5.49	9.06	#NULL!	94.3	147	61.4	141.333	63.3333	4.4	0.74	2.95364	1.11	1	1	1	28.4141	2	2	1	2	0	0	0	1
110116	2	1651.63	0	0	60.2	1101160168	1	5.79	6.22	#NULL!	85.5	170	72.2	118.667	71.3333	3.95	2.59	1.89273	0.88	1	2	4	24.9827	2	1	1	2	1	1	1	0
110116	2	1592.36	3	3	55.6	1101160167	2	7.28	10.18	#NULL!	96.3	162	76.3	130	86	4.5	2.49	2.46818	0.9	1	2	2	29.0733	2	2	1	2	0	0	1	2
110116	2	1473.07	0	0	66.1	1101160185	1	5.08	6.41	#NULL!	79.3	168	60.8	160.667	84.6667	5.95	0.8	3.99636	1.59	1	1	4	21.542	1	1	1	3	1	2	0	0
110116	2	2350.08	0	0	54	1101160169	2	5.65	7.46	#NULL!	77.6	148	50.1	124.667	66.6667	4.24	1.17	2.70818	1	1	1	2	22.8725	2	2	1	3	0	0	1	0
110116	2	2350.08	1	1	52.6	1101160108	2	6.7	6.74	#NULL!	84.5	159.6	65.5	138.667	77.3333	4.96	1.05	3.02273	1.46	1	2	3	25.7143	2	2	2	2	0	0	0	1
110116	2	1651.63	0	0	60.7	1101160184	1	5.37	6.43	#NULL!	71.6	160.8	57.4	120.667	78.6667	6.78	0.6	4.42727	2.08	1	2	2	22.1993	2	2	2	4	0	0	1	0
110116	2	1592.36	1	1	55.8	1101160180	2	6.14	0.76	#NULL!	62	152	43	131.333	80.6667	5.7	0.58	3.10636	2.33	1	2	1	18.6115	2	2	2	2	0	0	0	1
110116	2	1651.63	0	0	61	1101160120	1	6.05	5.44	#NULL!	78.6	167.6	61.5	132	76.6667	5.2	0.55	3.4	1.55	1	1	3	21.8941	1	1	1	4	1	2	0	0
110116	2	1592.36	1	1	59.3	1101160119	2	6.7	8.08	#NULL!	78.3	153.2	52.5	96.6667	58	4.99	0.82	3.23727	1.38	1	1	1	22.3688	2	1	1	1	1	1	0	1
110116	2	3377.73	0	0	51.3	1101160160	1	5.26	3.77	#NULL!	74.7	168.7	64.5	120.667	81.3333	4.4	0.62	2.56818	1.55	1	1	3	22.6636	1	1	2	3	1	2	0	0
110116	2	2023.36	1	1	48.4	1101160161	2	6.15	7.95	#NULL!	76.6	145.7	53.2	119.333	69.3333	5.52	0.97	3.81909	1.26	1	1	3	25.0607	2	2	1	2	0	0	0	1
110116	2	2350.08	0	0	53.5	1101160131	2	5.87	6.13	#NULL!	77.9	161.1	62.3	112	68.6667	3.66	0.7	2.15182	1.19	1	1	4	24.0047	2	2	1	2	0	0	0	0
110116	2	1473.07	1	1	66.7	1101160143	1	6.75	7.41	#NULL!	76.9	163.6	59	159.333	86	4.26	0.54	2.50455	1.51	1	1	3	22.0437	1	1	1	3	1	2	0	1
110116	2	1335.92	0	0	64.9	1101160142	2	5.84	7.31	#NULL!	101.6	151.5	76.5	126.667	77.3333	4.76	1.69	2.88182	1.11	1	1	2	33.3301	2	2	1	3	0	0	0	0
110116	2	3377.73	1	1	50.4	1101160122	1	6.36	4.99	#NULL!	99.2	168.5	87.5	161.333	91.3333	3.36	0.46	1.80091	1.35	1	1	2	30.8183	1	1	1	3	1	2	0	1
110116	2	2023.36	0	0	49.4	1101160124	2	5.36	5.83	#NULL!	74.6	159.7	59.5	164.667	80.6667	4.35	0.91	2.63636	1.3	1	1	3	23.3296	2	2	1	1	0	0	0	0
110116	2	3377.73	0	0	51.2	1101160162	1	5.35	4.36	#NULL!	81.2	165.3	62.7	121.333	80.6667	4.65	0.68	2.95091	1.39	1	2	2	22.9468	1	1	2	4	1	2	0	0
110116	2	2023.36	1	1	46.1	1101160166	2	5.16	7.94	#NULL!	78.2	153.7	63.2	159.333	90.6667	4.19	2.31	1.88	1.26	1	2	2	26.7528	2	2	1	2	0	0	1	1
110116	2	2286.71	0	0	58.1	1101160178	1	4.72	4.96	#NULL!	71.5	162.1	55.8	126	76.6667	3.33	0.42	1.88909	1.25	1	1	3	21.2358	1	1	1	1	1	2	0	0
110116	2	1592.36	2	2	57.8	1101160186	2	5.8	#NULL!	#NULL!	93.4	149.6	62	158	90.6667	6.01	2.11	3.94091	1.11	1	1	2	27.7031	2	2	1	4	0	0	0	2
110116	2	2286.71	0	0	55.7	1101160140	1	5.58	4.07	#NULL!	69.1	153.6	50.2	123.333	74.6667	3.72	1.07	1.90364	1.33	1	2	4	21.2775	1	1	2	4	1	1	0	0
110116	2	2350.08	1	1	54.4	1101160141	2	5.58	8.05	#NULL!	78.8	147.2	59.1	160	94.6667	4.14	0.77	2.4	1.39	1	2	4	27.2754	2	2	2	1	0	0	0	1
110116	2	3132.47	0	0	49.2	1101160158	1	5.52	5.02	#NULL!	94.1	174.6	83.8	120.667	76.6667	1.84	1.64	0.854545	0.24	1	2	3	27.4888	2	1	2	4	1	2	1	0
110116	2	3132.47	0	0	49.1	1101160172	1	5.75	5.88	#NULL!	71.5	160.7	56	123.333	63.3333	4.52	0.58	2.54636	1.71	1	1	3	21.6848	1	1	1	4	1	1	0	0
110116	2	1649.37	0	0	83.4	1101160170	1	5.97	6.6	#NULL!	69.6	165	52.5	142	70.6667	5.87	1.17	3.85818	1.48	1	1	2	19.2837	1	1	2	1	1	1	0	0
110116	2	3132.47	1	1	49.6	1101160183	1	6.45	4.44	#NULL!	94.9	170	76	159.333	98.6667	6.23	3.23	3.75182	1.01	1	2	3	26.2976	1	1	1	4	1	1	1	1
110116	2	2023.36	0	0	45.6	1101160181	2	5.5	5.94	#NULL!	78.2	155.3	60.6	100.667	63.3333	4.06	1.29	2.46364	1.01	1	2	3	25.1264	2	2	2	3	0	0	1	0
110116	2	1651.63	0	0	60.1	1101160077	1	5.56	4.01	#NULL!	92.5	166.9	75.3	142	82	4.09	1.48	2.32727	1.09	1	2	3	27.0323	2	2	2	4	0	0	0	0
110116	2	2350.08	3	3	54.8	1101160076	2	8.01	17.12	#NULL!	92.5	166.3	71	133.333	74	4.72	0.76	3.18455	1.19	1	2	2	25.6728	2	2	1	4	0	0	0	2
110116	2	1473.07	0	0	68	1101160164	1	5.45	3.32	#NULL!	82.4	161.5	60.3	161.333	88.6667	3.75	0.83	2.27273	1.1	1	1	2	23.1192	1	1	1	3	1	1	0	0
110116	2	1253.02	0	0	69.6	1101160163	2	5.92	5.44	#NULL!	79.2	158.3	58.2	110.667	76.6667	4.39	1.88	2.28545	1.25	1	1	3	23.2253	2	2	2	1	0	0	0	0
110116	2	2023.36	0	0	48.5	1101160117	2	5.58	4.72	#NULL!	77.2	154.8	60.7	116.667	71.3333	4.84	0.97	3.33909	1.06	1	1	2	25.3307	2	2	1	4	0	0	0	0
110116	2	3377.73	0	0	53.6	1101160127	1	5.76	6.64	#NULL!	72.9	168.8	60	112.667	76	4.34	0.51	2.67818	1.43	1	2	4	21.0575	1	2	1	4	0	0	0	0
110116	2	2350.08	1	1	52.6	1101160002	2	6.2	5.72	#NULL!	74.9	153.3	53	108.667	64.6667	3.91	0.92	1.90182	1.59	1	2	4	22.5523	2	2	2	1	0	0	0	1
110116	2	2023.36	0	0	45.5	1101160001	2	5.32	5.75	#NULL!	88	154	63	119.333	83.3333	5.37	2.09	3.31	1.11	1	2	3	26.5643	2	2	1	3	0	0	0	0
110116	2	1651.63	0	0	60.3	1101160145	1	4.76	5.43	#NULL!	75.4	173.9	71	118.667	82	3.89	0.84	2.38818	1.12	1	1	3	23.4779	1	2	1	4	0	0	0	0
110116	2	1592.36	1	1	57.4	1101160144	2	6.69	9.46	#NULL!	86.8	152.1	63	125.333	82.6667	3.92	0.95	2.10818	1.38	1	1	1	27.2322	2	2	2	1	0	0	0	1
110116	2	1335.92	0	0	61.9	1101160175	2	5.85	6.2	#NULL!	100.6	156.7	72	143.333	65.3333	3.91	0.9	2.50091	1	1	1	2	29.3221	2	2	1	1	0	0	1	0
110116	2	3377.73	0	0	51.3	1101160148	1	5.19	4.32	#NULL!	87.6	168.5	74.5	140.667	90	3.37	1.06	1.95818	0.93	1	1	4	26.2396	1	1	1	3	1	1	1	0
110116	2	2023.36	0	0	49	1101160147	2	5.64	1.45	#NULL!	75.9	158.6	58.4	110.667	78	4.67	0.72	2.82273	1.52	1	1	3	23.217	2	2	1	2	0	0	0	0
110116	2	3377.73	0	0	51.2	1101160137	1	4.92	5.97	#NULL!	67.6	165.5	54.2	105.333	77.3333	3.38	0.7	1.68182	1.38	1	1	2	19.7881	1	2	1	4	0	0	0	0
110116	2	2286.71	0	0	56.2	1101160111	1	5.43	5.19	#NULL!	69.5	169.1	54	111.333	70.6667	4.74	0.5	2.90273	1.61	1	1	3	18.8845	1	1	1	4	1	1	0	0
110116	2	1592.36	0	0	58.8	1101160110	2	5.12	4.75	#NULL!	98.4	158.2	73.2	110.667	71.3333	5.03	1.78	3.16091	1.06	1	1	1	29.2481	1	2	1	4	0	0	0	0
110116	2	2286.71	1	1	57.1	1101160114	1	6.2	5.86	#NULL!	105.2	179	91	126.667	80.6667	6.08	1.6	4.25273	1.1	1	1	2	28.4011	2	1	2	1	1	1	1	1
110116	2	2350.08	1	1	54.4	1101160116	2	6.34	6.44	#NULL!	109.8	160.9	79.5	160	96	4.53	0.77	2.75	1.43	1	1	1	30.7082	2	2	1	1	0	0	0	1
110116	2	1693.42	3	3	72.3	1101160187	2	6.44	13.13	#NULL!	96.3	143	70	166	85.3333	5.07	1.37	3.38727	1.06	1	1	2	34.2315	2	2	1	1	0	0	0	2
110116	2	1471.25	3	3	72.9	1101160081	1	8.22	12.79	#NULL!	103.2	178.7	90.9	167.333	78	5.09	2.51	2.92909	1.02	1	1	1	28.4652	2	1	1	4	1	1	1	2
110116	2	1693.42	1	1	73.7	1101160037	2	6.12	7.69	#NULL!	95.3	149	59.9	132	79.3333	7.34	2.07	4.68909	1.71	1	1	1	26.9808	2	2	1	1	0	0	1	1
110116	2	3132.47	0	0	49.5	1101160046	1	5.16	2.59	#NULL!	88.3	173.1	73.4	137.333	82.6667	6.34	1.79	4.12636	1.4	1	1	3	24.4964	1	2	2	1	0	0	1	0
110116	2	1651.63	0	0	63.7	1101160063	1	4.87	5.63	#NULL!	74	163.8	60.6	110	68	4.14	0.65	2.07455	1.77	1	1	2	22.5863	2	1	1	4	1	1	0	0
110116	2	1473.07	0	0	65.9	1101160080	1	5.47	6.36	#NULL!	106.7	158.4	78.4	141.333	77.3333	4.89	0.72	3.57273	0.99	1	1	3	31.2468	2	1	2	3	1	1	1	0
110116	2	1592.36	0	0	56.9	1101160023	2	5.83	6.44	#NULL!	93.6	153.7	70.2	144	78.6667	6.93	1.29	4.74364	1.6	1	1	3	29.7159	2	2	2	3	0	0	1	0
110116	2	1651.63	0	0	64.1	1101160134	1	4.55	4.14	#NULL!	80.9	160	56.5	98.6667	50.6667	5.97	0.79	3.62091	1.99	1	1	3	22.0703	2	1	2	4	1	1	0	0
110116	2	1335.92	1	1	61.2	1101160136	2	6.07	8.75	#NULL!	85.1	158.4	66.9	172.667	91.3333	5.75	1.02	4.10636	1.18	1	1	1	26.6634	2	2	1	3	0	0	0	1
110116	2	1473.07	0	0	65.4	1101160010	1	5.35	2.93	#NULL!	83	167.5	66.3	167.333	106.667	3.49	0.52	1.99364	1.26	1	1	2	23.6311	2	2	1	4	0	0	0	0
110116	2	1335.92	0	0	63.2	1101160009	2	5.43	6.67	#NULL!	80.8	169	60	131.333	66	4.86	0.81	3.29182	1.2	1	1	2	21.0077	2	2	1	4	0	0	0	0
110116	2	3132.47	1	1	48	1101160086	1	5.16	9.75	#NULL!	90.3	168.6	75	120.667	80	5.08	1.09	3.08455	1.5	1	1	3	26.3843	1	1	1	4	1	1	0	1
110116	2	2023.36	0	0	49.3	1101160040	2	5.29	5.46	#NULL!	70.7	152	49.3	110.667	72.6667	4.77	0.43	3.11455	1.46	1	1	3	21.3383	2	2	1	4	0	0	0	0
110116	2	1693.42	0	0	72.2	1101160006	2	4.8	4.94	#NULL!	79.9	141.4	51.8	162	111.333	3.82	1.64	1.75455	1.32	1	1	2	25.9078	1	2	1	3	0	0	0	0
110116	2	1471.25	1	1	73	1101160035	1	6.46	6.71	#NULL!	68.7	168.2	56.5	136	88.6667	3.72	0.98	1.91455	1.36	1	1	3	19.9708	2	1	1	4	1	1	0	1
110116	2	1693.42	0	0	73	1101160078	2	4.2	6.36	#NULL!	92	150	61.7	127.333	68.6667	3.41	1.42	1.83455	0.93	1	1	3	27.4222	1	2	1	3	0	0	1	0
110116	2	1651.63	2	2	64.5	1101160097	1	7.94	#NULL!	#NULL!	83.7	167.2	64.6	140.667	86	4.49	0.62	2.80818	1.4	1	1	3	23.1079	2	2	1	2	0	0	0	2
110116	2	1651.63	0	0	60.6	1101160088	1	4.49	2.41	#NULL!	75.1	157.4	54.5	108	78	4.37	0.71	2.36727	1.68	1	1	2	21.9982	1	2	1	4	0	0	0	0
110116	2	1592.36	0	0	58.7	1101160089	2	5.47	4.39	#NULL!	69.5	160.3	51.7	120	82.6667	3.68	0.65	1.88455	1.5	1	1	1	20.1198	2	2	2	2	0	0	0	0
110116	2	2286.71	0	0	56	1101160020	1	5.61	5.23	#NULL!	88.4	172.4	74.5	120.667	80	4.43	0.85	2.66364	1.38	1	2	3	25.0658	2	1	1	4	1	2	0	0
110116	2	2350.08	0	0	53.6	1101160019	2	5.42	5.05	#NULL!	79.6	156.3	52.3	125.333	83.3333	4.75	0.58	3.11636	1.37	1	2	3	21.4084	2	2	2	1	0	0	0	0
110116	2	3377.73	0	0	54.6	1101160072	1	5.96	5.65	#NULL!	89.1	171.8	72.9	140.667	86.6667	4.95	1.52	2.55909	1.7	1	1	3	24.6991	1	1	1	4	1	2	0	0
110116	2	2350.08	3	3	53.9	1101160070	2	11.82	21.53	#NULL!	87.4	164.7	72	132	90	5.62	2.37	3.18273	1.36	1	1	2	26.5427	2	2	2	2	0	0	1	2
110116	2	2286.71	0	0	55.2	1101160034	1	4.44	6.15	#NULL!	78.2	160.4	60	132	80	4.18	0.87	1.97455	1.81	1	1	2	23.3208	1	1	1	4	1	1	0	0
110116	2	2023.36	0	0	47.1	1101160033	2	5.32	5.56	#NULL!	62.8	148.2	42.5	96	59.3333	5.11	0.67	3.10545	1.7	1	1	2	19.3505	2	2	1	2	0	0	0	0
110116	2	1649.37	3	3	77.6	1101160048	1	7.15	4.6	#NULL!	93.2	161.8	72.5	165.333	63.3333	4.33	1.32	2.75	0.98	1	1	2	27.6937	1	2	1	1	0	0	1	2
110116	2	1473.07	0	0	69.7	1101160014	1	5.41	5.7	#NULL!	85.4	163.7	72.1	138.667	62	4.8	1.53	3.14455	0.96	1	1	3	26.9053	1	1	1	4	1	1	1	0
110116	2	1335.92	1	1	64.6	1101160015	2	6.13	4.14	#NULL!	73.4	164.9	51.7	124.667	78	4.95	1	3.02545	1.47	1	1	2	19.0129	2	1	1	4	1	1	0	1
110116	2	3132.47	0	0	47.7	1101160005	1	5.13	4	#NULL!	71.4	172.4	59.3	140.667	84	2.75	0.45	1.36545	1.18	1	1	4	19.9517	1	1	1	4	1	1	0	0
110116	2	1649.37	0	0	78.6	1101160125	1	5.17	5.28	#NULL!	71.6	165	54.7	123.333	64	5.37	0.7	3.11182	1.94	1	1	2	20.0918	1	1	1	4	1	2	0	0
110116	2	1471.25	0	0	74	1101160021	1	5.79	5.02	#NULL!	80.1	153.3	48.6	138.667	83.3333	3.08	1.29	1.46364	1.03	1	1	4	20.6801	1	1	1	4	1	1	1	0
110116	2	1649.37	0	0	81.5	1101160012	1	5.27	3.41	#NULL!	87.7	164.1	63.5	114.667	56	4.38	1.17	2.58818	1.26	1	1	1	23.5807	1	1	2	1	1	2	0	0
110116	2	2297.02	0	0	80.5	1101160055	2	5.18	7.34	#NULL!	89.7	141.2	46.8	143.333	84.6667	5.06	1.3	3.18909	1.28	1	1	1	23.4734	2	2	2	3	0	0	0	0
110116	2	1651.63	0	0	62.3	1101160100	1	4.96	7.67	#NULL!	92.7	176.4	78.5	123.333	76	4.67	0.67	3.22545	1.14	1	1	3	25.2274	1	1	1	4	1	1	0	0
110116	2	1592.36	0	0	59.2	1101160098	2	4.95	5.5	#NULL!	102.1	152	77.8	180.667	91.3333	5.06	0.66	3.49	1.27	1	1	2	33.6738	2	2	1	3	0	0	0	0
110116	2	1471.25	0	0	70.6	1101160036	1	5.45	6.8	#NULL!	90.2	164.3	72.2	118.667	84	4.15	0.67	2.48545	1.36	1	2	2	26.7462	2	1	1	4	1	2	0	0
110116	2	1253.02	0	0	67	1101160106	2	5.92	6.83	#NULL!	74.2	148.7	50	149.333	76.6667	4.18	1.42	2.07455	1.46	1	1	2	22.6125	1	1	1	2	1	1	0	0
110116	2	1471.25	1	1	74	1101160084	1	6.17	4.03	#NULL!	71.2	164.3	55.7	111.333	68.6667	3.84	0.26	1.94182	1.78	1	1	2	20.6338	1	1	1	4	1	1	0	1
110116	2	2350.08	0	0	54.5	1101160085	2	5.46	6.48	#NULL!	76.6	154.8	55.3	95.3333	68	3.25	0.71	1.85727	1.07	1	1	1	23.0772	2	2	1	4	0	0	0	0
110116	2	1649.37	1	1	78.9	1101160096	1	5.09	10.35	#NULL!	96.2	167.8	73.9	136	60.6667	5.07	1.75	2.90455	1.37	1	2	3	26.2458	2	2	1	3	0	0	0	1
110116	2	2297.02	3	3	83.7	1101160095	2	5.37	13.53	#NULL!	68.2	149	42.5	140	68	6.82	1.35	4.54636	1.66	1	2	1	19.1433	1	2	1	3	0	0	1	2
110116	2	2286.71	0	0	55	1101160091	1	5.94	4.06	#NULL!	92.7	162.7	73.8	130.667	84.6667	5.46	2.68	2.98182	1.26	1	1	4	27.8793	2	1	1	2	1	2	1	0
110116	2	2350.08	0	0	50.7	1101160093	2	5.35	5.58	#NULL!	70.5	161.8	51	120	80	3.88	1.99	1.76545	1.21	1	1	4	19.4811	2	2	1	2	0	0	0	0
110116	2	2286.71	0	0	58.2	1101160092	1	5.31	6.02	#NULL!	82.4	168.3	65.7	100.667	73.3333	4.16	0.59	2.48182	1.41	1	1	3	23.1951	1	1	1	4	1	2	0	0
110116	2	1471.25	0	0	73.6	1101160029	1	5.38	6.78	#NULL!	80.5	164.4	60	145.333	76	4.4	1.18	2.69364	1.17	1	1	2	22.1997	2	1	1	3	1	1	0	0
110116	2	1253.02	0	0	68	1101160073	2	4.75	6.9	#NULL!	64.6	152.4	41.7	100.667	70	5	0.62	3.05818	1.66	1	1	3	17.9542	2	2	1	2	0	0	0	0
110116	2	1253.02	1	1	65	1101160059	2	5.54	8.44	#NULL!	110.4	154	76.5	138.667	78.6667	3.87	1.43	1.81	1.41	1	2	2	32.2567	2	2	1	3	0	0	0	1
110116	2	1473.07	0	0	66.3	1101160060	1	4.69	6.22	#NULL!	81	164.1	63.5	128.667	80.6667	4.38	0.4	2.46818	1.73	1	2	4	23.5807	2	2	1	1	0	0	0	0
110116	2	1649.37	0	0	83.3	1101160053	1	5.51	1.26	#NULL!	68.3	160.3	51.7	128.667	60.6667	6.05	0.86	4.15909	1.5	1	2	1	20.1198	1	1	2	1	1	2	1	0
110116	2	2297.02	3	3	80.5	1101160054	2	10.25	4.14	#NULL!	102.1	151	70.5	175.333	80.6667	7.06	2.03	4.86727	1.27	1	2	1	30.9197	2	2	1	2	0	0	1	2
110116	2	1651.63	3	3	64.6	1101160028	1	9.42	5.05	#NULL!	80	165.3	60	128.667	60	5.37	0.77	3.29	1.73	1	1	3	21.9586	2	1	1	4	1	1	0	2
110116	2	1335.92	1	1	60.7	1101160104	2	5.81	10.19	#NULL!	99.1	160.4	77.5	141.333	94	6	2.12	3.87636	1.16	1	1	1	30.1226	2	2	1	2	0	0	0	1
110116	2	1335.92	1	1	63.7	1101160105	2	5.37	11.04	#NULL!	85.6	145.7	58.7	142.667	97.3333	6.36	2.42	4.04	1.22	1	1	2	27.6515	2	2	1	4	0	0	1	1
110116	2	1649.37	0	0	89.2	1101160079	1	5.1	#NULL!	#NULL!	67.2	153.1	41.4	174.667	84	4.42	0.6	2.88727	1.26	1	1	1	17.6624	2	2	1	2	0	0	0	0
110116	2	1649.37	3	3	79.5	1101160066	1	7.5	9.4	#NULL!	85.5	154.8	54.5	162	98	2.8	0.77	1.43	1.02	1	1	2	22.7434	2	1	1	2	1	1	1	2
110116	2	2297.02	3	3	76.6	1101160067	2	8.02	4.72	#NULL!	71.9	153.4	52.8	157.333	98.6667	4.92	1.51	3.32364	0.91	1	1	1	22.438	2	2	1	2	0	0	1	2
110116	2	1471.25	0	0	72.8	1101160032	1	4.84	5.04	#NULL!	70	161.2	47.4	109.333	78	4.95	0.63	2.78364	1.88	1	1	2	18.241	1	1	1	4	1	2	0	0
110116	2	2297.02	0	0	77.9	1101160007	2	5.92	6.37	#NULL!	81	146.3	50.5	130	91.3333	5.67	1.36	3.94182	1.11	1	1	1	23.5941	2	1	2	2	1	1	0	0
110116	2	1471.25	0	0	71.2	1101160075	1	5.45	5.45	#NULL!	68.6	172.1	53.9	177.333	101.333	5	0.47	2.85636	1.93	1	1	2	18.1981	1	2	1	4	0	0	0	0
110116	2	2350.08	0	0	53.7	1101160074	2	5.95	7.73	#NULL!	71.3	150.4	50	104.667	62.6667	3.91	0.47	2.02636	1.67	1	1	1	22.1042	2	2	1	2	0	0	0	0
110116	2	1473.07	0	0	67	1101160017	1	3.9	5.04	#NULL!	81.2	164.1	55.5	124	70	6.41	1.33	3.67545	2.13	1	1	2	20.6099	1	1	1	3	1	2	1	0
110116	2	1335.92	3	3	64.5	1101160018	2	5.47	14.32	#NULL!	93.9	153.4	67	133.333	83.3333	4.75	1.8	3.04182	0.89	1	1	2	28.4724	2	2	1	2	0	0	1	2
110116	2	1651.63	0	0	62.5	1101160030	1	5.23	5.28	#NULL!	78.3	168	60.1	141.333	112	3.56	0.31	1.56909	1.85	1	1	2	21.2939	1	1	1	4	1	1	0	0
110116	2	3377.73	1	1	52.3	1101160056	1	5.58	7.88	#NULL!	78	166.2	60.6	133.333	81.3333	4.11	0.91	2.18636	1.51	1	1	4	21.9387	2	1	1	4	1	1	0	1
110116	2	2023.36	0	0	46.2	1101160013	2	5.79	5.61	#NULL!	75.3	150	55	120	82	5.47	0.77	3.03	2.09	1	1	3	24.4444	2	2	1	1	0	0	0	0
110116	2	3132.47	0	0	48.1	1101160016	1	4.83	4.53	#NULL!	80	162.1	60.4	120	68	3.33	1.24	1.89636	0.87	1	2	4	22.9864	1	1	1	3	1	1	1	0
110116	2	2297.02	0	0	84.9	1101160003	2	5.4	4.02	#NULL!	79.1	146	53.2	168.667	76.6667	4.97	1.06	3.22818	1.26	1	1	1	24.9578	2	2	1	1	0	0	0	0
110116	2	3132.47	0	0	48.6	1101160004	1	6.09	4.05	#NULL!	81	171.6	64.9	124.667	81.3333	4.82	1.16	2.82273	1.47	1	1	3	22.0399	1	1	1	3	1	2	0	0
110116	2	2023.36	0	0	46.3	1101160051	2	5.47	5.75	#NULL!	89.2	165.2	71.6	127.333	85.3333	4.3	0.73	2.87818	1.09	1	1	3	26.2357	2	2	1	3	0	0	0	0
110229	3	351.668	0	0	60.3	1102290124	1	5.3	5.4	#NULL!	84	152.3	61	128	64	6.22	1.29	4.31364	1.32	2	1	3	26.2984	1	2	1	3	0	0	1	0
110229	3	285.98	0	0	62.5	1102290121	2	5.37	6.65	#NULL!	72.9	156.2	55.6	142.667	92	4.49	0.87	2.81455	1.28	2	1	2	22.7883	2	1	2	1	1	1	0	0
110229	3	626.323	0	0	47.3	1102290116	1	5.3	3.44	#NULL!	69.7	165.4	57.5	102.667	71.3333	5.63	1.89	3.28091	1.49	2	1	3	21.0183	1	1	1	2	1	1	0	0
110229	3	410.839	0	0	46.7	1102290115	2	6.07	3.67	#NULL!	61.2	146.5	41.1	97.3333	70	5	2.12	2.22636	1.81	2	1	3	19.1499	2	2	1	2	0	0	0	0
110229	3	488.29	0	0	81.8	1102290118	1	5.06	4.94	#NULL!	85.5	169.7	60.5	126	71.3333	4.96	1.59	2.99727	1.24	2	1	1	21.0083	1	2	1	2	0	0	0	0
110229	3	463.978	0	0	59.7	1102290127	1	5.77	5.56	#NULL!	79.9	173.5	63	126.667	80	5.11	0.76	3.20455	1.56	2	#NULL!	3	20.9287	2	1	1	4	1	1	0	0
110229	3	285.98	0	0	60.8	1102290137	2	5.05	5.31	#NULL!	81.2	158	57.7	107.333	67.3333	4.51	0.86	2.30909	1.81	2	#NULL!	2	23.1133	2	2	2	4	0	0	0	0
110229	3	351.668	1	1	60.3	1102290163	1	6.63	6.57	#NULL!	90.4	164.2	63.7	146.667	83.3333	4.4	1.99	2.15545	1.34	2	2	2	23.6262	1	1	2	3	1	1	0	1
110229	3	353.383	0	0	55.2	1102290130	2	5.385	3.35	#NULL!	93.4	168	84	140	90	3.79	1.61	1.51818	1.54	2	2	3	29.7619	2	2	1	4	0	0	0	0
110229	3	686.758	0	0	50.9	1102290119	1	5.84	4.58	#NULL!	68.4	163.6	46.7	108.667	64.6667	4.05	0.78	2.10545	1.59	2	2	3	17.4482	1	1	2	3	1	1	0	0
110229	3	481.558	3	3	50.4	1102290120	2	8.225	7.405	#NULL!	95.8	158	68.1	128	83.3333	5.13	2.09	2.65	1.53	2	2	3	27.2793	2	2	1	3	0	0	0	2
110229	3	389.365	0	0	70.9	1102290162	1	5.98	6.42	#NULL!	74.95	147.3	52	136.667	88.6667	6.13	1.62	3.70364	1.69	2	1	2	23.9661	2	2	2	1	0	0	0	0
110229	3	481.558	0	0	52.6	1102290111	2	5.37	7.11	#NULL!	80.4	147.4	54.1	102.667	67.3333	4.65	2.21	2.71545	0.93	2	1	3	24.9002	1	2	1	2	0	0	1	0
110229	3	463.978	0	0	58.4	1102290122	1	5.4	3.27	#NULL!	65.7	175.8	53.9	108	80	4.59	1.15	2.47727	1.59	2	1	1	17.4402	2	2	2	2	0	0	0	0
110229	3	365.055	0	0	65.1	1102290104	1	5.93	6.37	#NULL!	96.4	164.8	83.3	157.333	81.3333	5.21	2.16	3.12818	1.1	2	1	2	30.6712	2	2	1	3	0	0	0	0
110229	3	353.383	1	1	59.4	1102290101	2	6.59	#NULL!	#NULL!	94.8	157.7	78.3	174	102.667	5.15	3.51	2.30455	1.25	2	1	1	31.4846	2	2	1	2	0	0	1	1
110229	3	488.29	0	0	78.5	1102290160	1	5.975	4.905	#NULL!	68.1	152.1	42.5	110.667	70	4.03	0.49	2.05727	1.75	2	1	1	18.3709	2	2	1	2	0	0	0	0
110229	3	321.82	0	0	69.8	1102290159	2	5.86	4.8	#NULL!	73.2	150.2	48.3	117.333	78	4.75	1.03	2.72182	1.56	2	1	1	21.4095	2	2	1	3	0	0	0	0
110229	3	686.758	1	1	54.2	1102290002	1	6.17	#NULL!	#NULL!	90.4	172.5	76.5	174.667	98.6667	5.51	2.23	3.24636	1.25	2	2	3	25.7089	1	2	2	1	0	0	0	1
110229	3	353.383	1	1	56.3	1102290001	2	6.43	5.56	#NULL!	83.1	157.8	69.6	130.667	78.6667	5.7	3.87	2.63091	1.31	2	2	4	27.9509	2	2	1	4	0	0	1	1
110229	3	410.839	0	0	48.7	1102290148	2	5.5	4.87	#NULL!	85.5	161	66.9	147.333	90	5.97	0.66	3.91	1.76	2	1	4	25.8092	2	2	1	4	0	0	0	0
110229	3	488.29	3	3	79.6	1102290109	1	7.07	6.17	#NULL!	82.3	174	64.8	111.333	68.6667	4.15	1.52	1.99909	1.46	2	2	2	21.4031	2	1	1	1	1	1	0	2
110229	3	417.428	0	0	72.3	1102290110	2	4.975	6	#NULL!	80.4	151.9	54.1	117.333	60	4.06	1.26	2.10727	1.38	2	2	2	23.4467	2	2	1	2	0	0	0	0
110229	3	488.29	1	1	77.4	1102290140	1	6.755	9.12	#NULL!	96.6	161.2	69.8	134	78.6667	3.45	1.09	1.82455	1.13	2	1	1	26.8612	2	2	2	1	0	0	0	1
110229	3	584.003	1	1	79.6	1102290139	2	6.21	10.41	#NULL!	59.7	153	35.7	123.333	79.3333	5.01	0.93	2.99727	1.59	2	1	1	15.2505	2	2	1	2	0	0	0	1
110229	3	285.98	1	1	62.4	1102290147	2	6.43	4.24	#NULL!	86.8	155	61.2	130	77.3333	3.66	1.25	1.75182	1.34	2	1	3	25.4735	2	1	1	4	1	1	0	1
110229	3	463.978	3	3	55.7	1102290126	1	7	3.65	#NULL!	83.7	163.5	64.2	108	70	4.1	1.26	2.12727	1.4	2	2	3	24.0159	1	1	1	4	1	1	0	2
110229	3	481.558	0	0	51.3	1102290141	2	5.73	5.7	#NULL!	69.4	153	52.2	130.667	82.6667	3.92	1.21	2.16	1.21	2	2	3	22.2991	2	1	1	4	1	1	0	0
110229	3	365.055	0	0	69.7	1102290105	1	5.77	5.54	#NULL!	101.1	167.7	79.6	145.333	79.3333	5.92	0.69	3.45636	2.15	2	1	4	28.3039	1	1	1	1	1	1	0	0
110229	3	321.82	0	0	68.6	1102290106	2	5.69	6.11	#NULL!	78.2	154.3	55.5	150.667	91.3333	3.97	4.29	0.98	1.04	2	1	1	23.311	2	1	1	3	1	1	1	0
110229	3	584.003	1	1	82.4	1102290112	2	6.15	10.21	#NULL!	85.9	160.6	66	130.667	76.6667	4.52	2.17	2.22364	1.31	2	1	1	25.589	2	2	2	2	0	0	0	1
110229	3	626.323	0	0	47.7	1102290103	1	6.06	5.23	#NULL!	85.3	163.2	67	121.333	88.6667	3.54	1.51	1.67364	1.18	2	1	3	25.1556	2	1	1	2	1	1	0	0
110229	3	410.839	0	0	46.2	1102290156	2	6.02	5.49	#NULL!	86.3	155.2	59.6	114.667	79.3333	5.62	3.88	2.61636	1.24	2	1	2	24.7436	2	2	1	4	0	0	1	0
110229	3	626.323	0	0	48.7	1102290129	1	5.68	4.28	#NULL!	91.2	173	72.1	111.333	76.6667	4.06	0.93	2.21727	1.42	2	3	3	24.0903	1	1	2	3	1	1	0	0
110229	3	410.839	0	0	49.6	1102290134	2	5.18	5.07	#NULL!	81.7	155.7	58.6	116.667	75.3333	4.11	1.54	2.3	1.11	2	3	4	24.1724	2	2	1	2	0	0	0	0
110229	3	686.758	0	0	50.3	1102290107	1	5.05	3.89	#NULL!	77.8	172.5	64	146.667	86.6667	4.18	1.16	2.14273	1.51	2	3	3	21.5081	1	1	2	4	1	2	0	0
110229	3	351.668	0	0	60.1	1102290131	1	5.58	5.4	#NULL!	69.2	169.5	54.7	109.333	70	2.99	0.97	1.19909	1.35	2	1	2	19.0392	1	2	1	1	0	0	0	0
110229	3	353.383	0	0	58.3	1102290132	2	5.1	6.3	#NULL!	67.3	150.8	41.8	127.333	77.3333	5.21	1.32	2.78	1.83	2	1	1	18.3812	2	2	1	3	0	0	0	0
110229	3	365.055	1	1	67.8	1102290152	1	6.26	7.46	#NULL!	95.6	171.5	78.3	136.667	77.3333	4.01	3	1.71636	0.93	2	1	2	26.6216	1	2	1	4	0	0	1	1
110229	3	285.98	1	1	62.7	1102290153	2	6.93	5.93	#NULL!	81.5	159	58.2	134.667	74	3.67	1.85	1.47909	1.35	2	1	1	23.0212	2	2	1	4	0	0	0	1
110229	3	686.758	1	1	51.3	1102290138	1	6.47	10.48	#NULL!	89.5	170.1	73.6	141.333	101.333	3.72	1.8	1.67182	1.23	2	2	4	25.4372	1	1	2	4	1	2	0	1
110229	3	481.558	0	0	52.3	1102290161	2	5.82	#NULL!	#NULL!	76.7	161.4	58.8	133.333	90	5.45	0.39	3.36273	1.91	2	2	4	22.572	2	2	1	4	0	0	0	0
110229	3	488.29	3	3	78.9	1102290135	1	6.55	15.53	#NULL!	77.3	158.8	61	140.667	100.667	5.61	1.58	3.31182	1.58	2	1	1	24.1896	2	2	2	1	0	0	0	2
110229	3	321.82	1	1	67.3	1102290136	2	6.56	8.2	#NULL!	76.8	149.5	53.5	168	100.667	6.52	0.79	4.23091	1.93	2	1	1	23.9371	2	2	2	2	0	0	1	1
110229	3	626.323	0	0	47.8	1102290113	1	5.77	4.15	#NULL!	97.1	172	83.1	130.667	80	5.67	1.82	3.30273	1.54	2	2	3	28.0895	1	2	2	2	0	0	0	0
110229	3	410.839	1	1	48.3	1102290114	2	6.11	7.27	#NULL!	96.4	160.5	71.2	112.667	84	4.65	1.05	2.70273	1.47	2	2	3	27.6395	2	1	1	2	1	1	0	1
110229	3	626.323	1	1	46.4	1102290033	1	6.71	#NULL!	#NULL!	89.3	170	73.9	120.667	83.3333	4.35	1.1	2.33	1.52	2	2	3	25.5709	1	1	1	3	1	1	0	1
110229	3	410.839	1	1	46.4	1102290034	2	6.17	6.53	#NULL!	83.1	156.6	71.9	119.333	84	4.43	1.67	2.44091	1.23	2	2	3	29.3187	2	2	1	2	0	0	0	1
110229	3	626.323	0	0	45.9	1102290018	1	5.62	3.7	#NULL!	74.2	178.8	65.8	109.333	70.6667	4.75	2.5	2.20364	1.41	2	3	2	20.5822	2	1	2	1	1	2	1	0
110229	3	321.82	0	0	65.1	1102290125	2	5.8	5.52	#NULL!	89.3	159	64.5	146	80	7.01	2.03	4.01727	2.07	2	1	2	25.5132	2	2	1	2	0	0	1	0
110229	3	365.055	0	0	69.1	1102290021	1	5.76	4.32	#NULL!	87.2	170.9	72	142.667	80	4.94	1.86	2.66455	1.43	2	1	2	24.6518	2	1	2	3	1	2	0	0
110229	3	321.82	2	2	67.3	1102290023	2	6.21	#NULL!	#NULL!	93.3	160	66.7	110	68.6667	4.94	3.45	2.14182	1.23	2	1	3	26.0547	2	2	2	4	0	0	1	2
110229	3	389.365	0	0	71	1102290071	1	5.59	4.11	#NULL!	67.3	158.5	50.8	136	65.3333	5.18	0.98	2.35455	2.38	2	1	1	20.2211	2	2	2	1	0	0	0	0
110229	3	389.365	1	1	72.8	1102290006	1	6.78	6.19	#NULL!	75.3	165.2	57.7	150	80	5.78	1.62	3.12364	1.92	2	1	2	21.1425	1	1	2	1	1	1	0	1
110229	3	285.98	3	3	62.9	1102290007	2	9.17	16.71	#NULL!	86.2	152.1	64.8	171.333	89.3333	3.81	1.23	1.86091	1.39	2	1	1	28.0102	2	2	1	4	0	0	0	2
110229	3	351.668	2	2	64.3	1102290015	1	7.59	#NULL!	#NULL!	93.4	161.7	75.1	115.333	70.6667	3.31	1.12	1.32091	1.48	2	1	1	28.7223	2	2	1	4	0	0	0	2
110229	3	285.98	2	2	61.2	1102290046	2	18.24	#NULL!	#NULL!	96.8	151.4	74.3	147.333	92.6667	7.98	2.21	5.20545	1.77	2	1	3	32.4143	2	1	2	3	1	1	1	2
110229	3	481.558	0	0	54.2	1102290008	2	5.53	5.49	#NULL!	72.1	151.3	51.5	109.333	71.3333	4.86	2.85	2.33455	1.23	2	1	3	22.4972	2	2	1	4	0	0	1	0
110229	3	353.383	0	0	57.3	1102290038	2	5.24	7	#NULL!	79.2	153.4	56.5	118.667	77.3333	5.91	2.19	3.65455	1.26	2	2	3	24.0103	2	2	1	2	0	0	0	0
110229	3	463.978	3	3	59.7	1102290037	1	7.38	9.64	#NULL!	85.8	160.5	65.1	140	90	3.62	2.76	1.27545	1.09	2	2	3	25.2715	2	2	1	3	0	0	1	2
110229	3	389.365	2	2	70.3	1102290014	1	10.03	#NULL!	#NULL!	81.8	155.9	55.1	164.667	78.6667	4.79	1.43	3.01	1.13	2	1	1	22.6704	1	2	2	1	0	0	0	2
110229	3	321.82	1	1	65.1	1102290086	2	4.86	8.2	#NULL!	82.3	156.5	59.2	126	68.6667	6.8	3.66	3.66636	1.47	2	2	1	24.1709	2	2	2	3	0	0	1	1
110229	3	584.003	1	1	87.2	1102290087	2	5.46	9.14	#NULL!	66.1	152.4	41.5	90.6667	66.6667	5.35	1.22	2.70545	2.09	2	2	1	17.8681	2	2	2	2	0	0	0	1
110229	3	686.758	0	0	53.9	1102290082	1	5.47	4.4	#NULL!	91.2	175.4	79.5	170.667	104	6.85	1.21	4.53	1.77	2	1	3	25.8409	2	2	1	2	0	0	1	0
110229	3	488.29	1	1	88.5	1102290081	1	4.96	9.81	#NULL!	76.8	172.3	56.1	131.333	78.6667	4	1.11	2.37545	1.12	2	1	2	18.897	2	2	1	3	0	0	0	1
110229	3	488.29	0	0	76.5	1102290078	1	6	#NULL!	#NULL!	93.1	165.8	67.2	120	65.3333	4.75	0.72	3.09273	1.33	2	1	2	24.4456	2	1	1	2	1	2	0	0
110229	3	686.758	0	0	53.8	1102290074	1	4.93	6.73	#NULL!	75.3	170.5	61.4	135.333	82.6667	5.22	0.93	3.07727	1.72	2	2	3	21.1212	1	1	2	1	1	2	0	0
110229	3	481.558	0	0	53.7	1102290013	2	5.58	4.83	#NULL!	82.1	152	65.6	138.667	79.3333	5.06	0.97	2.52909	2.09	2	2	3	28.3934	2	1	1	1	1	1	0	0
110229	3	626.323	2	2	45.1	1102290068	1	8.49	#NULL!	#NULL!	92.2	165	69	141.333	104	5.7	3.2	3.17545	1.07	2	1	4	25.3444	1	1	2	1	1	1	1	2
110229	3	353.383	0	0	59.4	1102290065	2	5.3	7.02	#NULL!	108.2	166.3	98.6	113.333	76.6667	4.43	3.65	1.61091	1.16	2	2	3	35.6527	2	2	1	2	0	0	1	0
110229	3	488.29	0	0	76	1102290036	1	5.66	4.73	#NULL!	75.4	158.5	48.4	111.333	66.6667	3.55	0.61	2.07273	1.2	2	1	1	19.2658	1	1	1	1	1	2	0	0
110229	3	463.978	0	0	56.6	1102290063	1	5.47	6.62	#NULL!	91.2	167.9	77.1	128	90	5.85	3.26	3.07818	1.29	2	1	4	27.3497	1	1	1	2	1	1	1	0
110229	3	353.383	1	1	58.8	1102290062	2	6.16	8.76	#NULL!	74.7	154.7	59.6	121.333	68	5.33	2.17	2.69364	1.65	2	1	1	24.9038	2	2	2	2	0	0	0	1
110229	3	584.003	1	1	77.9	1102290061	2	5.68	9.71	#NULL!	85.4	152.4	66.5	161.333	78.6667	5.23	1.78	2.81091	1.61	2	1	1	28.632	2	2	1	1	0	0	0	1
110229	3	285.98	0	0	61.6	1102290012	2	5.19	5.49	#NULL!	70.1	151.7	46.9	120	69.3333	4.39	2.02	2.27182	1.2	2	1	1	20.3799	2	2	1	2	0	0	0	0
110229	3	351.668	0	0	60.7	1102290005	1	5.26	5.45	#NULL!	89.5	176.5	79.5	140.667	80	3.07	0.85	1.63364	1.05	2	1	1	25.5198	1	2	2	3	0	0	0	0
110229	3	417.428	0	0	73.7	1102290058	2	5.31	4.84	#NULL!	95.1	150.5	65.5	141.333	69.3333	6.5	2.11	3.73091	1.81	2	1	1	28.918	2	2	1	1	0	0	1	0
110229	3	463.978	0	0	55.2	1102290051	1	5.73	4.2	#NULL!	79.5	163.8	64.3	141.333	80.6667	5.46	1.78	3.05091	1.6	2	1	4	23.9653	1	2	2	1	0	0	0	0
110229	3	353.383	0	0	56.5	1102290052	2	5.86	6.08	#NULL!	80.1	161.1	61.5	148.667	88	4.81	1.39	2.36818	1.81	2	1	4	23.6965	2	2	1	4	0	0	0	0
110229	3	686.758	1	1	51.6	1102290025	1	6.7	8.21	#NULL!	109.1	170.4	97.2	129.333	80	5.11	1.59	2.93727	1.45	2	2	4	33.4755	2	2	2	4	0	0	0	1
110229	3	626.323	2	2	48	1102290092	1	7.99	#NULL!	#NULL!	103.25	172	85	138.667	80.6667	4.11	2.89	1.55636	1.24	2	2	4	28.7317	1	2	2	1	0	0	1	2
110229	3	410.839	0	0	48	1102290072	2	5.15	6.23	#NULL!	79.2	161	60.5	105.333	75.3333	4.78	1.48	2.69727	1.41	2	2	4	23.3401	2	1	1	1	1	1	0	0
110229	3	584.003	3	3	85.8	1102290030	2	9.3	22.165	#NULL!	77.4	146	50.7	207.333	81.3333	6.09	1.33	3.85545	1.63	2	1	1	23.785	1	2	1	1	0	0	0	2
110229	3	417.428	3	3	74.2	1102290047	2	7.06	11.49	#NULL!	80.3	143.5	48	113.333	58.6667	4.55	3.08	1.85	1.3	2	1	3	23.3097	2	2	1	3	0	0	1	2
110229	3	321.82	3	3	65.8	1102290050	2	8.96	14.505	#NULL!	67.4	144.1	42.9	150.667	82	5.02	1.29	2.62364	1.81	2	1	1	20.66	2	2	1	3	0	0	0	2
110229	3	365.055	2	2	67.4	1102290057	1	5.41	#NULL!	#NULL!	78.4	163.3	61.5	139.333	69.3333	4.44	0.98	2.56455	1.43	2	1	2	23.0623	1	2	2	1	0	0	0	2
110229	3	285.98	0	0	60.8	1102290056	2	5.79	6.24	#NULL!	76.9	152.6	60.3	156	80.6667	5.59	0.86	2.90909	2.29	2	1	1	25.8945	2	2	1	2	0	0	0	0
110229	3	686.758	0	0	53.6	1102290003	1	5.87	#NULL!	#NULL!	102.5	174.5	89.5	141.333	97.3333	3.94	1.92	1.98727	1.08	2	2	3	29.3922	1	1	1	1	1	1	0	0
110229	3	481.558	1	1	54.4	1102290004	2	6.5	6.22	#NULL!	80.1	156.9	60.5	150.667	100.667	4.4	1.67	2.39091	1.25	2	2	3	24.5759	2	2	1	1	0	0	0	1
110229	3	488.29	3	3	76.5	1102290042	1	5.59	11.45	#NULL!	70.4	168.4	52	118	68.6667	4.37	0.62	2.07818	2.01	2	1	2	18.3366	2	1	2	3	1	1	0	2
110229	3	417.428	1	1	73.5	1102290041	2	5.79	8.95	#NULL!	81.4	148.8	53.2	119.333	72.6667	4.81	0.86	2.23909	2.18	2	1	2	24.0273	2	2	2	3	0	0	0	1
110229	3	463.978	0	0	59.7	1102290019	1	6.07	5.26	#NULL!	76.5	161.3	61.8	130.667	83.3333	5.1	1.43	2.73	1.72	2	1	2	23.7531	2	1	2	4	1	1	0	0
110229	3	353.383	1	1	59.2	1102290022	2	5.94	7.86	#NULL!	89.7	163.3	72.5	139.333	92.6667	5.1	2.31	2.73	1.32	2	1	2	27.1873	2	2	2	3	0	0	1	1
110229	3	351.668	1	1	62.2	1102290080	1	6.595	7	#NULL!	76.3	167.5	58.7	140	82.6667	5.81	0.64	3.73909	1.78	2	1	3	20.9223	1	1	2	4	1	2	0	1
110229	3	353.383	2	2	59.8	1102290067	2	10.72	#NULL!	#NULL!	80.2	162	56.3	158	90	5.93	2.64	3.31	1.42	2	1	2	21.4525	2	2	2	4	0	0	1	2
110229	3	626.323	1	1	48.2	1102290084	1	5.55	7.83	#NULL!	88.4	170	67.5	108.667	78.6667	5.37	1.34	3.42091	1.34	2	2	3	23.3564	1	1	2	1	1	1	0	1
110229	3	481.558	0	0	53.4	1102290085	2	4.85	7.01	#NULL!	85.5	167.3	65.7	118.667	80.6667	6.26	1.52	4.11909	1.45	2	2	4	23.4733	2	2	2	3	0	0	1	0
110229	3	626.323	0	0	48.6	1102290031	1	5.12	4.43	#NULL!	85.9	169.2	73	116	83.3333	3.68	0.6	2.16727	1.24	2	2	3	25.4989	1	2	2	4	0	0	0	0
110229	3	389.365	0	0	73.6	1102290090	1	5.49	5.08	#NULL!	72.1	170.4	51.5	103.333	59.3333	3.28	0.59	1.32182	1.69	2	2	3	17.7365	2	1	1	2	1	1	0	0
110229	3	321.82	0	0	68.3	1102290091	2	5.34	7.21	#NULL!	84.2	150.7	52.7	119.333	72	4.8	1.36	2.84182	1.34	2	2	2	23.2051	2	2	1	2	0	0	0	0
110229	3	481.558	0	0	54.5	1102290029	2	5.79	5.08	#NULL!	76.5	159	57.2	156.667	81.3333	4.83	1.23	2.57091	1.7	2	2	4	22.6257	2	2	1	4	0	0	0	0
110229	3	686.758	1	1	54.7	1102290017	1	6.15	4.83	#NULL!	90	172.1	72.2	129.333	83.3333	3.49	1.12	1.60091	1.38	2	2	2	24.3767	1	1	2	4	1	1	0	1
110229	3	488.29	3	3	83.1	1102290075	1	8.69	#NULL!	#NULL!	73.2	169.2	57.6	160	70	4.62	1.04	2.24727	1.9	2	1	1	20.1197	2	2	1	2	0	0	0	2
110229	3	584.003	3	3	80.8	1102290077	2	6.29	11.12	#NULL!	84.1	147.3	51.1	124	59.3333	4.89	0.79	2.68091	1.85	2	1	1	23.5513	2	2	1	3	0	0	0	2
110229	3	365.055	1	1	66.6	1102290045	1	6.27	5.1	#NULL!	74.3	120.1	62	118.667	74.6667	4.94	0.9	2.61091	1.92	2	2	3	42.9839	1	1	2	4	1	2	0	1
110229	3	285.98	0	0	60.4	1102290044	2	6.04	6	#NULL!	101.3	160.2	79.7	141.333	82	4.02	2.03	2.01727	1.08	2	2	1	31.0551	2	2	2	3	0	0	0	0
110229	3	410.839	0	0	45.8	1102290040	2	5.275	5.05	#NULL!	74.9	155.8	53.9	116	74	4.92	1.98	2.67	1.35	2	2	3	22.2052	2	2	1	4	0	0	0	0
110229	3	264.842	0	0	59.3	1102290287	1	4.99	4.14	#NULL!	83.7	166	66.5	128.667	76.6667	4.27	1.62	2.63364	0.9	2	1	2	24.1327	2	2	1	4	0	0	1	0
110229	3	201.713	0	0	57.8	1102290285	2	5.52	4.4	#NULL!	81.4	154.7	58.2	116.667	86	6.16	0.98	4.31455	1.4	2	1	1	24.3188	2	1	1	4	1	1	1	0
110229	3	200.734	0	0	63.2	1102290326	1	5.76	2.9	#NULL!	70	168.7	55.3	121.333	80.6667	3.36	0.74	1.34364	1.68	2	1	2	19.431	2	2	1	4	0	0	0	0
110229	3	163.239	0	0	62.2	1102290325	2	5.47	5.39	#NULL!	90.7	158.5	61.9	139.333	76	4.66	1.73	2.10364	1.77	2	1	2	24.6395	2	2	1	4	0	0	0	0
110229	3	357.509	0	0	49.7	1102290298	1	5.73	4.08	#NULL!	90.1	172.4	77.3	145.333	91.3333	5.75	2.03	3.42727	1.4	2	1	2	26.0079	1	1	2	3	1	1	0	0
110229	3	201.713	0	0	55.5	1102290305	2	5.75	6.26	#NULL!	77.9	157.4	61	150	82.6667	5.56	0.95	3.44818	1.68	2	1	4	24.6218	2	2	2	2	0	0	0	0
110229	3	264.842	0	0	55.4	1102290294	1	5.67	6.1	#NULL!	86.9	167	67.7	161.333	98	5.25	1.57	3.22636	1.31	2	1	3	24.2748	1	1	1	1	1	2	0	0
110229	3	274.876	0	0	54.7	1102290293	2	5.54	5.65	#NULL!	84.1	151.2	64.8	128.667	84	4.6	0.85	2.73364	1.48	2	1	4	28.3447	2	2	1	4	0	0	0	0
110229	3	392.006	0	0	52.2	1102290291	1	5.23	4.49	#NULL!	93.3	173.5	78.9	107.333	74.6667	6.37	1.38	4.27273	1.47	2	2	4	26.2107	1	1	2	3	1	1	1	0
110229	3	357.509	1	1	45.3	1102290328	1	6.78	8.06	#NULL!	90.1	167.6	76.7	148.667	102.667	5.94	2.24	3.68182	1.24	2	1	3	27.3053	2	1	1	4	1	2	0	1
110229	3	333.352	1	1	77.5	1102290313	2	6.33	8.02	#NULL!	82	155.4	54.7	160.667	81.3333	4.89	1.22	2.88545	1.45	2	1	1	22.6509	2	2	1	3	0	0	0	1
110229	3	278.719	0	0	75.1	1102290303	1	5.71	4.5	#NULL!	91.2	166	69.7	142.667	87.3333	4.54	1.54	2.46	1.38	2	1	2	25.2939	2	1	1	3	1	1	0	0
110229	3	238.271	0	0	73	1102290300	2	5.42	5.84	#NULL!	68.5	150.4	44.8	152.667	86.6667	4.94	1.48	3.02727	1.24	2	1	2	19.8053	2	2	1	3	0	0	0	0
110229	3	333.352	3	3	76.9	1102290286	2	7.43	8.09	#NULL!	88.2	152.2	57.5	149.333	85.3333	4.85	2.11	2.56091	1.33	2	1	2	24.8221	2	2	1	3	0	0	0	2
110229	3	264.842	0	0	56.4	1102290292	1	5.57	4.17	#NULL!	78.8	171	61.9	136	96	4.58	0.77	2.45	1.78	2	1	2	21.1689	1	1	1	3	1	2	0	0
110229	3	274.876	2	2	54.9	1102290297	2	6.65	#NULL!	#NULL!	77.6	153.5	51.2	126	75.3333	4.48	0.9	2.15091	1.92	2	1	1	21.7297	2	2	1	3	0	0	0	2
110229	3	200.734	0	0	62.9	1102290320	1	4.845	3.195	#NULL!	74.2	171.2	56.6	136	83.3333	3.84	0.62	2.15818	1.4	2	1	3	19.3112	1	2	1	3	0	0	0	0
110229	3	163.239	0	0	60.2	1102290336	2	5.86	6.58	#NULL!	80	152	55.1	133.333	85.3333	3.96	1.08	2.12909	1.34	2	1	2	23.8487	2	2	1	3	0	0	0	0
110229	3	234.509	0	0	45.5	1102290301	2	5	4.41	#NULL!	73.3	146.5	52.3	120	72.6667	3.6	0.75	1.95909	1.3	2	1	3	24.3684	2	2	2	2	0	0	0	0
110229	3	264.842	0	0	56.4	1102290296	1	6.01	4.14	#NULL!	78.5	176.2	65.6	128	88	3.75	1.03	1.59182	1.69	2	2	3	21.1296	1	1	1	1	1	2	0	0
110229	3	201.713	1	1	57.5	1102290295	2	6.51	6.09	#NULL!	74.5	156	49.7	109.333	72	4.83	1.01	2.94091	1.43	2	2	4	20.4224	2	2	1	2	0	0	0	1
110229	3	264.842	0	0	55.2	1102290321	1	5.85	4.52	#NULL!	100.2	169	79.7	118.667	84.6667	3.85	2.6	1.53818	1.13	2	3	3	27.9052	1	1	1	1	1	2	1	0
110229	3	201.713	0	0	55.5	1102290332	2	5.43	3.38	#NULL!	90.2	154	70.7	142	84	4.89	2.83	2.56364	1.04	2	3	3	29.8111	2	2	1	3	0	0	1	0
110229	3	333.352	0	0	87.8	1102290333	2	5.4	4.03	#NULL!	69.2	158.7	51	102.667	62.6667	3.75	0.99	1.72	1.58	2	3	1	20.2496	2	2	1	2	0	0	0	0
110229	3	208.376	0	0	67	1102290288	1	5.05	6.74	#NULL!	80.3	169	73.5	144.667	96.6667	5.03	1.53	3.02455	1.31	2	1	2	25.7344	2	2	1	4	0	0	0	0
110229	3	163.239	0	0	61.9	1102290290	2	5.155	4.115	#NULL!	96.7	159	72.8	151.333	88	5.74	1.74	3.26909	1.68	2	1	2	28.7963	1	2	2	2	0	0	0	0
110229	3	357.509	0	0	49.5	1102290335	1	5.57	4.53	#NULL!	93.1	171.8	72.6	114.667	77.3333	4.67	1.59	2.84727	1.1	2	1	3	24.5975	1	1	2	2	1	1	0	0
110229	3	264.842	0	0	58.3	1102290318	1	5.08	7.23	#NULL!	81.1	162.5	61.8	148	84	5.29	0.94	3.27273	1.59	2	1	3	23.4036	1	1	1	4	1	2	0	0
110229	3	201.713	0	0	55.4	1102290304	2	5.43	4.91	#NULL!	86.5	156.6	65.8	133.333	90.6667	4.79	3.26	2.33818	0.97	2	1	1	26.8313	2	1	1	2	1	1	1	0
110229	3	278.719	2	2	82.2	1102290314	1	12.69	24.46	#NULL!	93.7	170	65.8	104	55.3333	3.7	0.53	1.78909	1.67	2	1	2	22.7682	1	2	1	1	0	0	0	2
110229	3	238.271	2	2	72.9	1102290315	2	9.43	#NULL!	#NULL!	84.2	151.5	57	#NULL!	#NULL!	5.72	2.33	3.46091	1.2	2	1	2	24.8342	2	2	1	2	0	0	1	2
110229	3	222.252	0	0	70	1102290306	1	5.07	5.11	#NULL!	83.7	166.5	69.5	126.667	85.3333	2.52	0.97	1.29909	0.78	2	1	2	25.0701	2	2	1	3	0	0	1	0
110229	3	183.697	1	1	67.7	1102290308	2	6.13	4.52	#NULL!	71	166	49.9	150	76	3.88	1.77	1.97545	1.1	2	1	2	18.1086	2	2	1	2	0	0	0	1
110229	3	357.509	1	1	46.9	1102290281	1	6.1	5.31	#NULL!	94.5	164.3	77.2	124.667	76.6667	4.11	2.36	2.06727	0.97	2	1	3	28.5984	1	1	2	3	1	1	1	1
110229	3	234.509	0	0	47.2	1102290282	2	5.86	6.52	#NULL!	71.2	158	55.8	114.667	72.6667	3.41	1.15	1.91727	0.97	2	1	3	22.3522	2	2	1	4	0	0	1	0
110229	3	200.734	0	0	62.8	1102290316	1	5.74	7.24	#NULL!	97.8	169.5	83.4	161.333	100	6.57	2.75	3.76	1.56	2	1	2	29.0286	2	2	1	4	0	0	1	0
110229	3	201.713	0	0	57.2	1102290327	2	6.09	5.96	#NULL!	89.3	147.5	62.2	144	85.3333	5.88	1.71	3.52273	1.58	2	1	2	28.5895	2	2	1	2	0	0	0	0
110229	3	234.509	0	0	46.8	1102290344	2	4.93	3.55	#NULL!	73.3	160	55.1	116	78.6667	4.07	0.87	2.38455	1.29	2	1	2	21.5234	2	2	1	3	0	0	0	0
110229	3	222.252	2	2	71	1102290284	1	5.63	#NULL!	#NULL!	81.5	159.5	59.3	147.333	78.6667	4.12	1.09	2.45455	1.17	2	2	5	23.3095	2	2	1	2	0	0	0	2
110229	3	163.239	3	3	62.8	1102290283	2	7.48	7.41	#NULL!	88.4	167	69.5	135.333	76	5.43	1.75	3.01455	1.62	2	2	2	24.9202	2	2	1	2	0	0	0	2
110229	3	333.352	0	0	80.1	1102290263	2	5.14	7.14	#NULL!	84.5	139.5	43.3	142.667	80	4.06	1.06	2.09818	1.48	2	1	1	22.2505	2	2	1	2	0	0	0	0
110229	3	208.376	0	0	67.7	1102290258	1	4.86	4.76	#NULL!	61.5	170.3	51.1	162.667	92.6667	4.06	1.11	2.17545	1.38	2	1	1	17.6194	1	2	1	4	0	0	0	0
110229	3	163.239	0	0	60.8	1102290251	2	5.53	6.56	#NULL!	82.7	150	60.1	146	88.6667	6.33	1.89	3.69091	1.78	2	1	2	26.7111	2	2	1	4	0	0	1	0
110229	3	234.509	0	0	45.8	1102290257	2	5.41	6.71	#NULL!	76	158.7	61.2	118.667	68.6667	5.22	2.47	2.64727	1.45	2	2	3	24.2995	1	2	1	2	0	0	1	0
110229	3	392.006	0	0	50	1102290239	1	5.17	6.28	#NULL!	88.5	178	73.2	122	86.6667	4.23	1.13	2.32636	1.39	2	2	4	23.1031	1	1	1	2	1	2	0	0
110229	3	274.876	3	3	54.5	1102290240	2	10.02	#NULL!	#NULL!	80.6	152.2	54.1	160	90	6.03	4.17	2.79455	1.34	2	2	4	23.3544	2	2	1	3	0	0	1	2
110229	3	357.509	1	1	46.7	1102290218	1	6.64	4.6	#NULL!	83.5	169.8	63	139.333	89.3333	3.57	2.12	0.726364	1.88	2	2	2	21.8507	2	1	1	4	1	2	0	1
110229	3	264.842	0	0	58.1	1102290324	1	5.74	4.58	#NULL!	83.4	170.6	68.3	131.333	96	4.89	1.75	2.51455	1.58	2	2	2	23.4673	1	1	1	4	1	2	0	0
110229	3	201.713	1	1	56.5	1102290323	2	6.4	6.47	#NULL!	90.7	158.5	66.8	147.333	96	4.4	1.48	2.65727	1.07	2	2	2	26.59	2	2	1	2	0	0	0	1
110229	3	274.876	0	0	50.6	1102290204	2	5.8	#NULL!	#NULL!	78.65	157	68	149.333	90.6667	4.29	1.3	2.54909	1.15	2	1	4	27.5873	2	1	2	2	1	1	0	0
110229	3	357.509	0	0	47.2	1102290249	1	5.68	5.19	#NULL!	70.5	153	53.3	116.667	79.3333	5.1	1.03	2.77182	1.86	2	2	3	22.769	2	2	2	3	0	0	0	0
110229	3	278.719	1	1	75.1	1102290220	1	6.37	8.525	#NULL!	77.7	148	47.1	114	80	6.17	1.67	3.99091	1.42	2	1	1	21.5029	2	2	2	1	0	0	0	1
110229	3	222.252	0	0	72.6	1102290270	1	5.325	6.235	#NULL!	68.9	166.5	49.9	96	65.3333	4.2	0.65	2.31455	1.59	2	1	2	18	2	2	2	1	0	0	0	0
110229	3	163.239	3	3	63.7	1102290255	2	7.1	6.96	#NULL!	100.2	168.7	69.8	140.667	78	5.69	2.58	3.28727	1.23	2	1	2	24.5259	2	2	2	2	0	0	1	2
110229	3	200.734	0	0	64.1	1102290250	1	5.215	6.26	#NULL!	78.5	159.5	59	138.667	82.6667	3.13	0.65	1.81455	1.02	2	1	2	23.1916	2	2	2	1	0	0	1	0
110229	3	201.713	0	0	59.8	1102290248	2	4.98	6.54	#NULL!	75.6	149.3	45.5	124.667	66.6667	4.25	1.42	2.47455	1.13	2	1	2	20.4123	2	2	2	1	0	0	0	0
110229	3	234.509	0	0	47.3	1102290210	2	5.065	#NULL!	#NULL!	83.2	162	72	128	82	4.89	0.52	2.38364	2.27	2	2	3	27.4348	2	2	1	4	0	0	0	0
110229	3	278.719	0	0	77.1	1102290259	1	5.49	3.41	#NULL!	58.5	163.7	41.8	129.333	78	4.39	0.51	1.92818	2.23	2	1	2	15.5984	1	1	2	1	1	2	0	0
110229	3	238.271	0	0	71.2	1102290222	2	5.58	7.11	#NULL!	92	154	61.4	140	78.6667	4.35	1.63	2.34909	1.26	2	1	2	25.8897	2	2	2	1	0	0	0	0
110229	3	333.352	2	2	79.7	1102290260	2	7.32	#NULL!	#NULL!	80.7	146.6	50.7	143.333	84.6667	5.22	1.33	3.01545	1.6	2	1	1	23.5907	2	1	2	1	1	2	0	2
110229	3	234.509	1	1	48.8	1102290237	2	6.28	10.3	#NULL!	90.5	160	73.9	118.667	80.6667	5.03	3.66	1.93636	1.43	2	2	3	28.8672	2	1	2	4	1	1	1	1
110229	3	200.734	0	0	63.4	1102290228	1	6.09	5.29	#NULL!	88.5	159	69.8	129.333	80.6667	4.42	1.79	2.48636	1.12	2	2	2	27.6097	2	1	1	3	1	1	0	0
110229	3	201.713	2	2	57.8	1102290229	2	5.25	#NULL!	#NULL!	93.2	160.2	68.4	138.667	80.6667	6.11	2.02	3.83182	1.36	2	2	2	26.6521	2	2	2	3	0	0	0	2
110229	3	200.734	1	1	63.6	1102290214	1	6.39	6.92	#NULL!	81.2	161.7	59.7	123.333	73.3333	3.8	1.6	2.17273	0.9	2	2	4	22.8325	2	1	2	1	1	1	1	1
110229	3	163.239	0	0	61.3	1102290215	2	5.28	6.22	#NULL!	99	154.3	77.8	145.333	80.6667	4.39	2.14	2.18727	1.23	2	2	4	32.6774	2	2	2	1	0	0	0	0
110229	3	392.006	3	3	54.7	1102290202	1	7.32	12.92	#NULL!	97.5	169	79.4	164	104	5.75	1.71	3.05273	1.92	2	1	3	27.8001	2	1	2	4	1	2	0	2
110229	3	274.876	0	0	51.9	1102290213	2	5.6	7.17	#NULL!	72.8	153.7	52.1	140.667	92.6667	3.86	0.68	1.95091	1.6	2	1	4	22.0541	2	1	1	4	1	1	0	0
110229	3	278.719	1	1	75.4	1102290211	1	6.49	7.04	#NULL!	93.5	159.6	76.8	139.333	86.6667	4.73	2.42	2.32	1.31	2	1	1	30.1506	2	1	1	4	1	2	1	1
110229	3	238.271	1	1	71	1102290212	2	6.51	9.61	#NULL!	81.2	157.8	56.7	140	79.3333	5.93	3.11	3.19636	1.32	2	1	2	22.7703	2	2	2	1	0	0	1	1
110229	3	392.006	1	1	53.8	1102290219	1	6.91	8.48	#NULL!	73.5	160.2	55.9	138.667	89.3333	2.84	0.36	1.00636	1.67	2	1	1	21.7814	2	1	2	4	1	1	0	1
110229	3	278.719	0	0	79.8	1102290224	1	5.67	6.77	#NULL!	75	162	49.8	98	67.3333	5.15	1.04	2.81727	1.86	2	1	1	18.9758	1	2	2	4	0	0	0	0
110229	3	238.271	0	0	72.8	1102290244	2	5.94	7.58	#NULL!	64.5	158	55.3	148.667	74.6667	5.59	2.39	3.12364	1.38	2	1	1	22.1519	2	2	1	2	0	0	1	0
110229	3	392.006	0	0	51.9	1102290267	1	5.55	6.12	#NULL!	73.5	172.5	60.4	130	79.3333	3.71	0.82	1.86727	1.47	2	1	3	20.2983	1	1	2	3	1	2	0	0
110229	3	201.713	1	1	55.2	1102290265	2	6.26	7.34	#NULL!	98	163.8	84.5	124	82.6667	3.89	2.37	1.78273	1.03	2	1	3	31.4941	2	2	1	2	0	0	1	1
110229	3	333.352	0	0	81.7	1102290246	2	5.48	7.14	#NULL!	84.2	143.5	47.7	125.333	70	6.59	3.45	3.21182	1.81	2	1	1	23.1641	2	2	1	2	0	0	1	0
110229	3	163.239	0	0	62.9	1102290245	2	5.48	6.61	#NULL!	77.8	154.5	51.5	157.333	78.6667	5.12	2.56	2.45636	1.5	2	1	2	21.575	2	1	2	4	1	1	1	0
110229	3	357.509	3	3	49.4	1102290221	1	8.38	13.17	#NULL!	98.2	169	79.5	131.333	91.3333	6.82	2.48	4.24273	1.45	2	2	3	27.8352	2	1	2	3	1	2	1	2
110229	3	234.509	1	1	47.5	1102290273	2	6.26	6.9	#NULL!	74.3	150.9	52.8	97.3333	64.6667	4.32	0.56	2.50545	1.56	2	2	3	23.1876	2	2	2	3	0	0	0	1
110229	3	200.734	3	3	61.7	1102290206	1	9.13	#NULL!	#NULL!	91.3	165.8	76.4	131.333	85.3333	4.8	1.24	2.83636	1.4	2	1	2	27.7923	1	1	1	4	1	2	0	2
110229	3	163.239	2	2	60.7	1102290247	2	11.06	#NULL!	#NULL!	93.2	157.4	70.1	184	119.333	6.41	1.28	4.33818	1.49	2	1	3	28.2949	2	2	1	4	0	0	1	2
110229	3	163.239	2	2	62.9	1102290243	2	9.53	#NULL!	#NULL!	92.2	159.5	63.1	150	90.6667	4.92	1.32	2.67	1.65	2	1	1	24.8032	2	2	1	2	0	0	0	2
110229	3	234.509	2	2	47.7	1102290254	2	6.28	#NULL!	#NULL!	81	154.5	62.7	138.667	80.6667	3.04	2.1	1.15545	0.93	2	2	2	26.267	2	2	1	4	0	0	1	2
110229	3	392.006	0	0	50	1102290207	1	5.66	#NULL!	#NULL!	77.3	166.7	58	128.667	81.3333	4.12	0.72	1.96273	1.83	2	2	3	20.8717	2	1	1	4	1	1	0	0
110229	3	274.876	0	0	53.5	1102290208	2	5.21	5.79	#NULL!	87	155.5	69.7	148	93.3333	4.71	2.08	2.33455	1.43	2	2	3	28.8252	2	2	1	4	0	0	0	0
110229	3	201.713	0	0	59.4	1102290253	2	4.68	6.21	#NULL!	87.7	150.6	53.9	130	84.6667	4.89	1.28	3.13818	1.17	2	2	4	23.7651	2	2	1	4	0	0	0	0
110229	3	163.239	1	1	64.1	1102290238	2	6.23	9.63	#NULL!	86.2	150.9	57	110	77.3333	5.45	0.99	3.25	1.75	2	1	2	25.032	2	2	2	4	0	0	0	1
110229	3	264.842	0	0	56.5	1102290203	1	5.65	#NULL!	#NULL!	75.8	171.1	60.6	138.667	80.6667	3.94	0.66	2.3	1.34	2	1	2	20.7001	1	1	1	4	1	1	0	0
110229	3	274.876	2	2	54.8	1102290230	2	6.485	#NULL!	#NULL!	90.5	152.7	61.7	140.667	89.3333	5.73	2.7	2.98273	1.52	2	1	1	26.4611	2	2	2	4	0	0	1	2
110229	3	278.719	1	1	85.5	1102290205	1	6.22	7.81	#NULL!	77.4	162.8	49.2	137.333	70	3.92	0.71	2.52727	1.07	2	1	1	18.5633	1	1	1	2	1	1	0	1
110229	3	274.876	0	0	53.3	1102290235	2	5.5	7.28	#NULL!	87.2	156	63.2	113.333	78.6667	4.71	1.75	2.60455	1.31	2	1	2	25.9698	2	2	1	4	0	0	0	0
110229	3	392.006	0	0	54	1102290234	1	5.6	4.59	#NULL!	78.4	169.5	64.7	138	90.6667	4.9	2.14	2.43727	1.49	2	1	2	22.5198	1	1	1	1	1	2	0	0
110229	3	201.713	1	1	57.5	1102290201	2	6.115	9.775	#NULL!	92.7	157.3	65.7	136.667	84.6667	6.24	3.53	3.19545	1.44	2	1	2	26.5527	2	2	2	4	0	0	1	1
110229	3	208.376	3	3	69.8	1102290232	1	9.05	15.6	#NULL!	90.5	169	63.3	128	76.6667	3.95	1.02	2.29636	1.19	2	1	2	22.1631	1	1	1	1	1	2	0	2
110229	3	163.239	0	0	63.1	1102290233	2	5.71	7.04	#NULL!	77.4	152.5	50.5	109.333	64	3.06	2.34	0.996364	1	2	1	2	21.7146	2	2	1	2	0	0	1	0
110229	3	222.252	2	2	71.4	1102290242	1	11.05	#NULL!	#NULL!	103	167.4	80	138.667	79.3333	5.32	3.27	2.70364	1.13	2	1	2	28.5482	2	2	1	1	0	0	1	2
110229	3	183.697	1	1	67.5	1102290262	2	6.11	9.07	#NULL!	82.7	148.5	50.2	118	78.6667	5.5	0.61	2.89273	2.33	2	1	2	22.7641	2	2	1	1	0	0	0	1
110229	3	234.509	0	0	49.6	1102290231	2	5.06	4.29	#NULL!	95.9	159.1	79.2	136	87.3333	4.37	1.61	2.31818	1.32	2	1	3	31.2885	2	2	2	3	0	0	0	0
110229	3	183.697	1	1	69.2	1102290271	2	5.48	8.25	#NULL!	85.3	152.1	60.3	120	78.6667	3.76	0.99	2.2	1.11	2	1	2	26.0651	2	2	2	1	0	0	0	1
110229	3	357.509	0	0	48	1102290216	1	6.01	4.74	#NULL!	88.7	181.6	78.2	133.333	84.6667	3.81	3.15	1.30818	1.07	2	1	3	23.7124	1	1	2	4	1	2	1	0
110229	3	274.876	2	2	51.5	1102290217	2	4.96	#NULL!	#NULL!	81.5	150.4	57	104	72.6667	4.49	0.91	2.78636	1.29	2	1	4	25.1988	2	2	2	1	0	0	0	2
110229	3	392.006	1	1	53	1102290268	1	6.23	4.23	#NULL!	90.5	171.3	71.1	116	79.3333	3.91	0.73	2.37818	1.2	2	1	4	24.2301	1	2	2	4	0	0	0	1
110229	3	234.509	0	0	47.5	1102290241	2	5.51	5.76	#NULL!	68	167.8	52.7	105.333	68	3.77	0.51	2.00818	1.53	2	1	3	18.7166	2	2	2	4	0	0	0	0
110229	3	201.713	2	2	59.1	1102290261	2	19.07	#NULL!	#NULL!	74.5	143	48.5	140	66.6667	5.63	1.36	4.00182	1.01	2	1	2	23.7175	2	2	2	1	0	0	1	2
110229	3	200.734	1	1	60	1102290264	1	6.73	8.74	#NULL!	74.9	161.2	57.5	144	86.6667	4.1	1.31	2.39455	1.11	2	1	2	22.1278	2	2	2	1	0	0	0	1
110229	3	392.006	0	0	52.5	1102290223	1	5.87	4.9	#NULL!	75.5	158.2	58.5	102	59.3333	3.77	1.4	1.65364	1.48	2	1	1	23.3745	1	2	1	3	0	0	0	0
110229	3	201.713	0	0	58.7	1102290225	2	5.59	5.97	#NULL!	69.1	151.6	50	134.667	75.3333	5.29	0.88	3.11	1.78	2	1	2	21.7556	2	2	1	3	0	0	0	0
110229	3	388.427	0	0	60.9	1102290448	1	5.44	2.81	#NULL!	81.25	175	61.8	118	78.6667	4.08	1.14	2.40182	1.16	2	2	2	20.1796	1	1	2	4	1	1	0	0
110229	3	758.543	0	0	53.8	1102290493	1	4.93	5.31	#NULL!	71.2	152.5	53.4	138.667	86	4.37	1.13	2.35636	1.5	2	1	2	22.9616	1	2	2	4	0	0	0	0
110229	3	531.894	1	1	52.9	1102290477	2	5.59	7.81	#NULL!	95.2	160.2	72.5	136	84.6667	4.73	1.4	2.75364	1.34	2	1	2	28.2496	2	2	2	1	0	0	0	1
110229	3	531.894	3	3	50.6	1102290441	2	7.32	6.87	#NULL!	82.7	155.2	62	128	74	3.28	1.13	1.78636	0.98	2	1	3	25.74	2	2	1	3	0	0	1	2
110229	3	645.047	0	0	88.4	1102290478	2	5.63	7.76	#NULL!	76	154	52.6	146	76	5.26	2.93	2.63818	1.29	2	1	1	22.1791	2	2	1	1	0	0	1	0
110229	3	388.427	0	0	63.7	1102290458	1	5.43	4.43	#NULL!	77	164	61.5	136.667	80.6667	4.86	1.11	2.69545	1.66	2	1	2	22.8659	1	1	2	4	1	2	0	0
110229	3	531.894	2	2	50.7	1102290456	2	8.36	#NULL!	#NULL!	82.8	155.2	64	126	76.6667	5.33	1.85	2.82909	1.66	2	1	1	26.5703	2	2	1	2	0	0	0	2
110229	3	758.543	1	1	51.7	1102290442	1	6.33	#NULL!	#NULL!	79.6	161.4	60.5	124	84.6667	5.19	0.84	3.57818	1.23	2	1	4	23.2246	1	1	2	4	1	1	0	1
110229	3	531.894	1	1	51.6	1102290492	2	6.03	7.96	#NULL!	77.1	168	56.8	141.333	88	3.37	1.45	1.76091	0.95	2	1	3	20.1247	2	2	1	3	0	0	1	1
110229	3	539.329	0	0	76	1102290463	1	5.44	#NULL!	#NULL!	79.3	163	62.7	166	95.3333	4.91	0.63	3.11364	1.51	2	1	1	23.5989	2	2	2	2	0	0	0	0
110229	3	430.064	0	0	72.6	1102290451	1	5.71	7.31	#NULL!	86.2	169.7	65.8	128	84	5.91	3.19	3.11	1.35	2	1	2	22.8487	1	1	2	4	1	2	1	0
110229	3	691.791	0	0	47.9	1102290465	1	5.41	3.68	#NULL!	96.5	162.8	77.5	110	82	5.11	3.5	2.67909	0.84	2	1	3	29.241	2	2	1	3	0	0	1	0
110229	3	512.476	0	0	57.9	1102290394	1	5.54	5.23	#NULL!	78.6	171	64.4	123.333	76.6667	3.69	0.42	2.24909	1.25	2	1	3	22.0239	2	2	1	4	0	0	0	0
110229	3	390.321	0	0	55.6	1102290393	2	5.59	4.16	#NULL!	85.6	171	73.6	119.333	86	6.71	0.99	4.84	1.42	2	1	3	25.1701	1	2	1	4	0	0	1	0
110229	3	758.543	0	0	53.8	1102290447	1	5.43	3.9	#NULL!	77.45	172	57	103.333	67.3333	4.43	0.79	2.62091	1.45	2	1	3	19.2672	2	2	1	2	0	0	0	0
110229	3	453.783	0	0	49.4	1102290481	2	5.67	6.16	#NULL!	78.4	167	58.2	103.333	73.3333	5.84	1.95	3.79364	1.16	2	1	4	20.8684	2	2	1	3	0	0	0	0
110229	3	531.894	3	3	50.7	1102290455	2	9.01	15.4	#NULL!	93	160.5	71.1	160	100	5.89	1.94	3.58818	1.42	2	1	3	27.6007	2	2	1	4	0	0	0	2
110229	3	388.427	0	0	64.1	1102290443	1	5.13	5.46	#NULL!	77	175	62	106.667	72	4.62	0.83	2.86273	1.38	2	1	2	20.2449	1	1	1	2	1	1	0	0
110229	3	355.46	0	0	69.5	1102290444	2	5.14	5.87	#NULL!	85.2	147.4	53.5	186.667	94	4.77	3.96	2.12	0.85	2	1	2	24.624	2	1	1	2	1	1	1	0
110229	3	539.329	3	3	86.5	1102290459	1	17.92	2.91	#NULL!	78.75	168.5	51	109.333	61.3333	3.85	0.58	2.69636	0.89	2	1	1	17.9626	2	1	1	1	1	1	1	2
110229	3	645.047	3	3	81.2	1102290473	2	7.33	13.51	#NULL!	90.2	152	60	172	73.3333	4.87	3.09	2.39545	1.07	2	1	1	25.9695	2	2	1	1	0	0	1	2
110229	3	512.476	0	0	55.8	1102290475	1	5.01	4.05	#NULL!	76.5	176	67.2	110.667	74	3.04	0.84	1.65818	1	2	1	2	21.6942	2	1	1	4	1	1	1	0
110229	3	539.329	1	1	83.4	1102290453	1	6.24	2.81	#NULL!	74.3	167	51.8	148	86	3.87	0.71	1.95727	1.59	2	1	1	18.5736	2	2	1	1	0	0	0	1
110229	3	645.047	0	0	78.9	1102290445	2	5.56	5.93	#NULL!	80.3	142	47.7	166	98.6667	5.36	1.89	3.11091	1.39	2	1	1	23.656	2	2	1	2	0	0	0	0
110229	3	691.791	0	0	48.5	1102290480	1	5.965	4.11	#NULL!	73.4	173	62.3	128	78	4.37	0.9	2.76091	1.2	2	1	3	20.8159	1	1	2	3	1	2	0	0
110229	3	758.543	0	0	52.4	1102290454	1	5.37	4.58	#NULL!	83.7	180.2	73.4	139.333	96	4.04	2.69	1.90727	0.91	2	1	2	22.6041	1	1	2	3	1	2	1	0
110229	3	539.329	0	0	81.5	1102290490	1	5.55	3.905	#NULL!	78.2	161.2	46.5	172	84.6667	4.5	0.82	2.75727	1.37	2	2	1	17.8946	1	1	1	1	1	1	0	0
110229	3	315.873	0	0	63.6	1102290488	2	5.48	#NULL!	#NULL!	72.4	155	45.2	160.667	76	4.98	1.36	3.34182	1.02	2	2	1	18.8137	2	1	2	1	1	1	1	0
110229	3	388.427	1	1	63.2	1102290357	1	6.62	7.39	#NULL!	90.7	176.5	61.6	151.333	90	3.99	1.3	1.99909	1.4	2	2	2	19.7739	1	1	2	3	1	2	0	1
110229	3	390.321	0	0	59.8	1102290452	2	5.4	5.78	#NULL!	72.9	151.8	46.4	110.667	68	3.66	0.57	1.62091	1.78	2	2	1	20.1361	2	1	2	2	1	1	0	0
110229	3	539.329	2	2	75.8	1102290449	1	12.61	#NULL!	#NULL!	72	167	50.7	125.333	76	4.06	0.55	2.59	1.22	2	1	1	18.1792	1	1	2	3	1	1	0	2
110229	3	355.46	0	0	67.3	1102290446	2	5.61	6.64	#NULL!	75.7	146.8	53.3	156.667	88.6667	5.98	1.27	3.84273	1.56	2	1	1	24.7329	1	2	2	4	0	0	0	0
110229	3	512.476	0	0	56.1	1102290485	1	5.52	3.95	#NULL!	102.1	158.2	73.7	143.333	74.6667	5.43	1.35	3.52636	1.29	2	1	3	29.4479	2	1	2	4	1	2	0	0
110229	3	390.321	0	0	56.6	1102290476	2	5.44	5.49	#NULL!	82.8	163	63.6	116	76.6667	5.59	1.7	3.45727	1.36	2	1	1	23.9377	2	2	2	4	0	0	0	0
110229	3	758.543	0	0	54.5	1102290461	1	5.01	4.53	#NULL!	70	170	56.7	126	79.3333	7.56	1.95	4.99364	1.68	2	1	4	19.6194	2	2	2	3	0	0	1	0
110229	3	531.894	0	0	53.7	1102290467	2	5.57	#NULL!	#NULL!	76.8	146	51.6	123.333	76	5.51	2.43	3.25545	1.15	2	1	3	24.2072	1	1	2	4	1	1	1	0
110229	3	758.543	0	0	51.3	1102290428	1	5.09	6.1	#NULL!	95.4	156.6	71.1	114	80	3.5	1.36	1.76182	1.12	2	2	5	28.9925	1	1	2	3	1	2	0	0
110229	3	453.783	0	0	47.8	1102290429	2	5.18	4.83	#NULL!	76.25	155.3	56.1	121.333	77.3333	4.18	0.7	2.54182	1.32	2	2	3	23.2605	2	2	1	2	0	0	0	0
110229	3	430.064	0	0	70.9	1102290416	1	5.06	5.51	#NULL!	68.2	161	51.3	115.333	68.6667	7.03	1.11	4.30545	2.22	2	1	2	19.7909	2	2	2	1	0	0	1	0
110229	3	355.46	0	0	65.6	1102290417	2	5.13	5.75	#NULL!	104.5	160	77	144	86.6667	4.08	0.76	2.11455	1.62	2	1	2	30.0781	2	2	2	2	0	0	0	0
110229	3	691.791	0	0	45.8	1102290460	1	5.14	5.175	#NULL!	76.7	172	60	110	78.6667	4.26	0.68	2.11091	1.84	2	1	3	20.2812	1	1	2	3	1	2	0	0
110229	3	453.783	0	0	49.8	1102290955	2	5.98	#NULL!	#NULL!	81.2	162.2	67.1	141.333	92	4.63	1.12	2.72091	1.4	2	1	3	25.5047	2	2	1	4	0	0	0	0
110229	3	758.543	0	0	53.8	1102290953	1	5.94	#NULL!	#NULL!	90.4	170.5	73.7	142.667	86.6667	3.23	0.98	1.72455	1.06	2	1	3	25.3524	2	1	2	2	1	2	0	0
110229	3	390.321	0	0	59.2	1102290965	2	5.8	#NULL!	#NULL!	72.3	157	57.7	132	84	3.25	0.47	1.92636	1.11	2	2	1	23.4087	2	2	2	4	0	0	0	0
110229	3	453.783	0	0	45.9	1102290427	2	4.9	5.92	#NULL!	76.4	154	59.7	120	76	4.87	0.53	2.74909	1.88	2	1	3	25.1729	2	1	1	3	1	1	0	0
110229	3	453.783	0	0	47.2	1102290424	2	4.83	5.49	#NULL!	85.1	157.4	60	118	70.6667	4.51	1.31	2.88455	1.03	2	2	2	24.2182	2	1	2	4	1	1	1	0
110229	3	691.791	1	1	47.5	1102290351	1	6.52	#NULL!	#NULL!	85.7	166	67.2	123.333	84	3.97	4.06	1.20455	0.92	2	2	2	24.3867	1	1	2	3	1	1	1	1
110229	3	453.783	1	1	45.9	1102290358	2	6.99	7.39	#NULL!	90	153.2	65.9	108.667	74.6667	3.96	3.32	1.63091	0.82	2	2	2	28.0781	2	2	2	2	0	0	1	1
110229	3	315.873	0	0	62.9	1102290370	2	5.665	4.785	#NULL!	78.3	157.5	51.6	139.333	81.3333	5.81	1.98	3.49	1.42	2	1	1	20.8012	2	2	1	3	0	0	0	0
110229	3	512.476	1	1	57.9	1102290483	1	6.46	5.98	#NULL!	70.9	163.8	57.4	106	66.6667	3.85	0.97	2.24909	1.16	2	2	3	21.3936	2	1	1	4	1	2	0	1
110229	3	390.321	0	0	56.8	1102290484	2	6.01	7.22	#NULL!	78.5	150.5	54	158	103.333	5.1	0.6	3.25727	1.57	2	2	3	23.8408	2	2	1	4	0	0	0	0
110229	3	403.213	0	0	65.1	1102290374	1	5.8	3.91	#NULL!	73.8	159.5	51.7	133.333	84	4.37	1.72	2.56818	1.02	2	2	1	20.3221	1	2	2	4	0	0	1	0
110229	3	531.894	0	0	50.9	1102290375	2	5.01	3.98	#NULL!	76.5	161.2	60.4	148	100	5.88	1.53	3.88455	1.3	2	2	1	23.2438	2	2	2	4	0	0	0	0
110229	3	430.064	0	0	72.6	1102290354	1	5.5	3.27	#NULL!	78.5	159.1	50	147.333	73.3333	6.07	4.17	2.82455	1.35	2	1	2	19.7528	1	1	1	2	1	2	1	0
110229	3	315.873	2	2	62.3	1102290353	2	11.76	#NULL!	#NULL!	100	158	74	144.667	81.3333	2.95	0.99	1.65	0.85	2	1	3	29.6427	2	2	1	1	0	0	1	2
110229	3	691.791	0	0	45.3	1102290366	1	5.57	5.3	#NULL!	86.5	169.5	72.8	139.333	86.6667	4.75	0.99	2.81	1.49	2	1	2	25.3391	2	1	1	3	1	2	0	0
110229	3	531.894	0	0	52.6	1102290412	2	5.88	5.02	#NULL!	92.4	160.4	75.9	132	80	5.25	0.83	3.06273	1.81	2	1	1	29.5007	2	2	1	4	0	0	0	0
110229	3	403.213	0	0	68.8	1102290369	1	5.36	3.29	#NULL!	82.5	158	71.1	126.667	68.6667	6.63	0.6	5.32727	1.03	2	1	2	28.481	2	1	1	1	1	1	1	0
110229	3	355.46	0	0	68.2	1102290367	2	5.4	6.62	#NULL!	97.5	152.2	71.8	191.333	102.667	5.5	0.82	3.56727	1.56	2	1	2	30.9952	2	2	1	1	0	0	0	0
110229	3	430.064	0	0	74.2	1102290365	1	5.78	5.55	#NULL!	76.1	163	62.6	112.667	71.3333	2.19	0.53	0.989091	0.96	2	1	2	23.5613	2	1	1	1	1	1	1	0
110229	3	355.46	1	1	68.2	1102290368	2	6.29	6.38	#NULL!	90.4	157.2	65	151.333	85.3333	5.29	2.23	3.19636	1.08	2	1	2	26.3032	2	1	1	2	1	1	0	1
110229	3	403.213	3	3	67.6	1102290471	1	8.11	11.28	#NULL!	78.4	156.3	60	162	90.6667	3.06	0.87	1.51455	1.15	2	1	1	24.5603	2	2	1	2	0	0	0	2
110229	3	430.064	0	0	71.4	1102290384	1	4.87	4.28	#NULL!	87.5	161.2	73.8	132.667	84	4.23	1.21	2.75	0.93	2	1	2	28.4005	1	1	1	4	1	1	1	0
110229	3	461.061	0	0	70.7	1102290382	2	5.3	4.94	#NULL!	81.2	146	51.6	119.333	73.3333	5.89	2.04	3.40273	1.56	2	1	2	24.2072	2	2	1	4	0	0	0	0
110229	3	531.894	0	0	52	1102290388	2	5.6	5.26	#NULL!	75.7	158.5	51.7	133.333	94	5.06	1.05	3.14273	1.44	2	1	3	20.5794	2	2	1	4	0	0	0	0
110229	3	758.543	3	3	50.5	1102290425	1	7.89	6.06	#NULL!	82.4	168	64.8	136.667	78	4.98	1.5	3.22818	1.07	2	1	3	22.9592	2	2	1	4	0	0	0	2
110229	3	453.783	0	0	48.8	1102290426	2	5.35	5.88	#NULL!	94	151	72.2	168	97.3333	4.09	2.17	2.09364	1.01	2	1	2	31.6653	2	2	1	4	0	0	1	0
110229	3	403.213	0	0	66.9	1102290431	1	5.79	4.04	#NULL!	81.7	171.2	67	120	80	5.29	0.62	3.32818	1.68	2	1	3	22.8595	1	1	2	3	1	1	0	0
110229	3	315.873	1	1	62.2	1102290430	2	6.165	7.425	#NULL!	93.55	152.5	61.2	152	85.3333	6.66	1.86	4.13455	1.68	2	1	2	26.3155	2	2	1	4	0	0	1	1
110229	3	539.329	0	0	75	1102290356	1	5.5	6.58	#NULL!	72.3	163.2	52	166	100	5.51	1.21	3.51	1.45	2	1	2	19.5237	2	2	2	1	0	0	0	0
110229	3	461.061	0	0	74	1102290355	2	5.67	6.34	#NULL!	65.5	155	41.4	117.333	84.6667	5.73	1.7	3.80727	1.15	2	1	2	17.232	2	2	2	1	0	0	0	0
110229	3	758.543	1	1	54.3	1102290360	1	6.215	6.66	#NULL!	98.1	166.5	81.6	130	88	3.58	1.17	2.21818	0.83	2	1	3	29.4348	1	1	2	4	1	1	1	1
110229	3	531.894	0	0	51.7	1102290359	2	5.78	5.14	#NULL!	84.3	169.4	72.8	140	85.3333	4.9	3.08	2.62	0.88	2	1	1	25.3691	2	2	2	4	0	0	1	0
110229	3	315.873	0	0	62	1102290415	2	5.39	2.48	#NULL!	73.35	156	49.8	151.333	103.333	4.1	1.21	2.48	1.07	2	1	2	20.4635	2	2	1	4	0	0	0	0
110229	3	691.791	0	0	49.2	1102290397	1	5.36	4.95	#NULL!	92.55	163	71.4	114.667	76.6667	5.56	2.34	3.31636	1.18	2	1	2	26.8734	2	1	2	4	1	1	1	0
110229	3	388.427	0	0	63	1102290372	1	5.59	5.77	#NULL!	84.9	157.5	69.6	127.333	78	5.17	1.55	3.32545	1.14	2	1	2	28.0574	2	2	1	4	0	0	0	0
110229	3	390.321	0	0	58.1	1102290371	2	5.99	6.67	#NULL!	63.3	147.3	41.6	140	80.6667	3.37	0.77	1.65	1.37	2	1	2	19.1729	2	2	1	1	0	0	0	0
110229	3	388.427	0	0	64.9	1102290377	1	6.03	4.77	#NULL!	79.2	162.5	69	147.333	82.6667	6.62	2.65	3.87545	1.54	2	1	3	26.1302	1	2	2	4	0	0	1	0
110229	3	315.873	1	1	61.9	1102290376	2	6.74	7.26	#NULL!	92.5	150	68.4	169.333	102	5.52	1.27	3.78273	1.16	2	1	2	30.4	2	2	1	1	0	0	0	1
110229	3	390.321	1	1	55.9	1102290391	2	6.42	#NULL!	#NULL!	97.3	156.2	82	146	98	4.35	3.13	2.04727	0.88	2	1	2	33.6087	2	2	1	4	0	0	1	1
110229	3	453.783	0	0	47.9	1102290399	2	5.29	4.07	#NULL!	82.9	157.5	60.9	112.667	72	5.02	1.08	2.91909	1.61	2	1	3	24.5503	1	2	1	2	0	0	0	0
110229	3	539.329	0	0	79.5	1102290390	1	5.51	5.535	#NULL!	97.1	175	73.6	108.667	68	4.82	0.78	3.14545	1.32	2	1	2	24.0327	1	2	1	1	0	0	0	0
110229	3	461.061	0	0	72.2	1102290407	2	5.12	4.14	#NULL!	93.7	144	54.9	136	79.3333	5.17	0.78	3.15545	1.66	2	1	2	26.4757	2	2	1	1	0	0	0	0
110229	3	388.427	0	0	63.1	1102290380	1	5.385	#NULL!	#NULL!	78.55	157.5	51.6	119.333	85.3333	5.58	1.55	3.08545	1.79	2	1	2	20.8012	1	1	1	3	1	2	0	0
110229	3	315.873	0	0	63.4	1102290379	2	5.9	6.01	#NULL!	89.2	162.5	74	171.333	104	5.6	0.9	3.60091	1.59	2	1	2	28.0237	2	2	1	4	0	0	0	0
110229	3	539.329	0	0	78.4	1102290395	1	4.82	4.31	#NULL!	65	170	57.8	136.667	79.3333	4.82	0.52	2.94364	1.64	2	1	2	20	2	2	1	1	0	0	0	0
110229	3	461.061	0	0	71.3	1102290396	2	5.22	5.42	#NULL!	66.3	145.5	44.3	114.667	62.6667	3.77	0.58	2.13636	1.37	2	1	1	20.9256	2	2	1	2	0	0	0	0
110229	3	453.783	0	0	48.9	1102290398	2	5.17	6.09	#NULL!	85.9	156.2	73.4	115.333	75.3333	4.92	1.14	3.10182	1.3	2	2	3	30.0839	2	2	1	4	0	0	0	0
110229	3	758.543	0	0	50.1	1102290410	1	6.04	5.805	#NULL!	98.1	165	81.7	131.333	91.3333	4.45	1.99	2.61545	0.93	2	2	3	30.0092	2	2	2	4	0	0	1	0
110229	3	453.783	0	0	46.1	1102290409	2	5.89	6.64	#NULL!	103.1	158.5	87.7	146.667	101.333	4.11	2.36	2.29727	0.74	2	2	5	34.9093	2	2	2	4	0	0	1	0
110229	3	758.543	0	0	53.9	1102290419	1	5.63	5.91	#NULL!	86.4	166	72.3	131.333	83.3333	5.73	0.82	3.85727	1.5	2	1	3	26.2375	2	2	1	4	0	0	0	0
110229	3	453.783	2	2	49.5	1102290418	2	8.64	#NULL!	#NULL!	69.3	149	53.6	170	100.667	4.7	3.77	2.14636	0.84	2	1	3	24.1431	2	2	1	1	0	0	1	2
110229	3	691.791	1	1	49	1102290491	1	5.38	10.45	#NULL!	87.2	163.7	62	140	70.6667	5.78	1.08	4.08909	1.2	2	1	3	23.1363	1	1	1	4	1	2	0	1
110229	3	453.783	0	0	47.5	1102290385	2	4.64	6.32	#NULL!	88.3	155.4	67.9	109.333	82	3.87	1.26	2.32727	0.97	2	1	3	28.1169	2	1	1	4	1	1	1	0
110229	3	645.047	0	0	84.9	1102290378	2	5.13	5.63	#NULL!	74.7	153.5	49.5	136	71.3333	3.89	0.56	2.33545	1.3	2	1	1	21.0082	2	2	1	1	0	0	0	0
110229	3	430.064	0	0	73.6	1102290414	1	5.07	5.05	#NULL!	78.5	157.4	59.7	115.333	78.6667	3.92	0.48	2.25182	1.45	2	1	1	24.0971	2	2	2	1	0	0	0	0
110229	3	355.46	0	0	66	1102290411	2	5.24	5.07	#NULL!	79.1	147	51.2	136	77.3333	3.79	0.94	2.14273	1.22	2	1	2	23.6938	2	2	2	1	0	0	0	0
110229	3	430.064	1	1	72.2	1102290406	1	6.16	4.99	#NULL!	79.4	169.5	61	128	71.3333	5.01	1.13	3.39636	1.1	2	1	2	21.232	1	2	1	1	0	0	0	1
110229	3	355.46	1	1	67.8	1102290404	2	6.63	7.39	#NULL!	84.3	152.5	59.1	152.667	78	5.32	2.22	3.00091	1.31	2	1	2	25.4125	2	2	1	2	0	0	0	1
110229	3	539.329	0	0	79.5	1102290352	1	5.79	5.42	#NULL!	79.3	162.4	41.4	158.667	83.3333	4.25	0.54	1.98455	2.02	2	2	1	15.6974	1	1	1	3	1	2	0	0
110229	3	691.791	0	0	45	1102290363	1	4.77	4.35	#NULL!	77.7	180	70.1	106	70	3.58	1	1.35545	1.77	2	2	3	21.6358	1	1	1	4	1	2	0	0
110229	3	721.06	0	0	45.7	1102290576	1	6.04	5.47	#NULL!	84.1	167.3	67.3	142	88	3.82	1.31	2.07455	1.15	2	1	2	24.0449	1	1	2	4	1	1	0	0
110229	3	790.636	1	1	52.1	1102290624	1	6.23	4.42	#NULL!	78.7	168	61.9	131.333	85.3333	4.97	1.42	2.84455	1.48	2	2	3	21.9317	1	1	1	3	1	2	0	1
110229	3	472.982	0	0	48.2	1102290625	2	5.01	4.67	#NULL!	70.2	165.5	53.7	136	90	4.54	1.16	2.57273	1.44	2	2	3	19.6055	2	2	1	1	0	0	0	0
110229	3	554.398	0	0	52.7	1102290591	2	6.05	4.255	#NULL!	93.4	155	68.2	114	74	5.2	0.65	2.71455	2.19	2	1	3	28.3871	2	2	2	2	0	0	0	0
110229	3	721.06	0	0	47.7	1102290592	1	5.85	#NULL!	#NULL!	76.8	165.6	61.5	108.667	81.3333	5.26	0.77	2.45	2.46	2	1	3	22.4261	1	1	2	4	1	2	0	0
110229	3	472.982	1	1	45.7	1102290595	2	6.53	8.01	#NULL!	82	156.2	67.9	128	78.6667	4.39	0.79	2.74091	1.29	2	1	3	27.8296	2	2	2	4	0	0	0	1
110229	3	721.06	0	0	49.8	1102290609	1	5.18	2.99	#NULL!	73.5	168.4	60	122	72	4.13	1.85	1.86909	1.42	2	1	3	21.1576	2	1	1	4	1	1	0	0
110229	3	554.398	1	1	50.7	1102290610	2	6.11	5.76	#NULL!	73.1	151.5	59.2	156	92	5.98	1.11	3.85545	1.62	2	1	4	25.7927	2	2	1	2	0	0	0	1
110229	3	472.982	0	0	47.5	1102290631	2	5.84	5.77	#NULL!	66.7	147	47.7	128	69.3333	5.37	0.76	2.94455	2.08	2	1	2	22.0741	2	2	2	4	0	0	0	0
110229	3	472.982	0	0	49.7	1102290630	2	5.25	4.295	#NULL!	60	156.8	42.3	112.667	75.3333	4.79	1.93	2.57273	1.34	2	1	3	17.2047	2	2	2	4	0	0	0	0
110229	3	472.982	0	0	47.3	1102290627	2	5.94	5.5	#NULL!	85.6	152	69.5	144	93.3333	6.44	1.77	4.26545	1.37	2	1	3	30.0814	2	2	2	4	0	0	1	0
110229	3	472.982	0	0	45.6	1102290626	2	5.22	5.77	#NULL!	86.1	157.4	65.4	146	97.3333	4.53	0.89	2.64545	1.48	2	1	3	26.3978	2	2	1	1	0	0	0	0
110229	3	472.982	0	0	47.1	1102290614	2	5.78	5.37	#NULL!	82.3	163.4	69.9	122	92.6667	4.88	0.97	3.01909	1.42	2	1	3	26.1802	2	2	1	2	0	0	0	0
110229	3	790.636	0	0	51.2	1102290633	1	5.19	2.93	#NULL!	80.5	166.2	63.4	120.667	76.6667	4.19	0.75	2.44909	1.4	2	1	4	22.9524	1	1	1	1	1	1	0	0
110229	3	472.982	0	0	47.8	1102290632	2	5.11	4.51	#NULL!	72.6	164	59.5	153.333	98	3.72	0.5	2.04273	1.45	2	1	3	22.1222	2	2	1	2	0	0	0	0
110229	3	534.159	0	0	56.8	1102290616	1	5.1	4.14	#NULL!	81.1	168.4	65.4	118	77.3333	4.06	1.67	1.78091	1.52	2	1	2	23.0618	1	1	1	2	1	1	0	0
110229	3	329.237	1	1	61	1102290605	2	6.27	6.89	#NULL!	89.1	147.3	62.3	108	68.6667	4.46	0.66	2.73	1.43	2	1	2	28.7133	2	2	1	4	0	0	0	1
110229	3	721.06	0	0	47.7	1102290629	1	5.24	4.46	#NULL!	85.4	172.2	70	103.333	62.6667	4.76	1.94	2.57818	1.3	2	2	3	23.6065	2	2	2	2	0	0	0	0
110229	3	472.982	0	0	47	1102290615	2	5.28	6.16	#NULL!	92.1	154.1	72.7	183.333	118	5.08	1.23	2.76091	1.76	2	2	1	30.6146	2	2	2	2	0	0	0	0
110229	3	672.338	1	1	83.8	1102290628	2	6.99	6.11	#NULL!	68.2	149	46.6	138	68	5.39	1.16	3.67273	1.19	2	2	3	20.99	2	2	1	1	0	0	0	1
110229	3	448.259	3	3	73.1	1102290623	1	8.15	4.42	#NULL!	84.1	163.5	61.7	137.333	86.6667	4.5	0.62	2.75818	1.46	2	1	1	23.0807	1	1	2	1	1	2	0	2
110229	3	329.237	3	3	62.9	1102290622	2	8.21	7.63	#NULL!	79.5	153.2	52.2	136	76.6667	4.84	0.88	2.92	1.52	2	1	1	22.2409	2	2	2	2	0	0	0	2
110229	3	721.06	1	1	48.8	1102290603	1	6.21	6.97	#NULL!	96.2	175.5	78.4	112.667	85.3333	4.21	3.3	1.68	1.03	2	2	3	25.4543	2	1	2	3	1	1	1	1
110229	3	472.982	0	0	45.5	1102290604	2	5.55	5.08	#NULL!	80.3	156.5	62.7	142.667	84	4.21	0.89	1.99545	1.81	2	2	2	25.5999	2	1	1	3	1	1	0	0
110229	3	420.273	0	0	68.4	1102290602	1	5.09	5.55	#NULL!	69.9	162	48.9	150.667	76	3.83	1.42	1.70455	1.48	2	1	3	18.6328	2	1	2	2	1	1	0	0
110229	3	420.273	1	1	66.1	1102290555	1	6.23	5.56	#NULL!	82.5	165.2	62.5	134	83.3333	5.23	0.7	2.96182	1.95	2	3	1	22.9013	1	2	1	3	0	0	0	1
110229	3	554.398	0	0	50.3	1102290599	2	5.36	5.47	#NULL!	81.1	158.2	63.5	134	92	5.9	3.96	2.6	1.5	2	2	2	25.3724	2	2	1	1	0	0	1	0
110229	3	562.148	1	1	80.1	1102290621	1	6.35	6.8	#NULL!	73.6	155.2	51	119.333	74.6667	3.99	0.87	1.78455	1.81	2	2	1	21.1732	1	1	1	2	1	1	0	1
110229	3	790.636	1	1	50.7	1102290606	1	6.42	#NULL!	#NULL!	86.9	168.6	71	120	80	3.57	0.92	1.78182	1.37	2	3	3	24.9772	1	2	1	3	0	0	0	1
110229	3	370.499	0	0	66.3	1102290617	2	5.63	7.03	#NULL!	88.1	152	61.4	200.667	96	4.73	1.11	2.51545	1.71	2	1	1	26.5755	2	2	2	2	0	0	0	0
110229	3	420.273	1	1	65.1	1102290600	1	6.59	6.925	#NULL!	94.7	171	83.4	142.667	85.3333	5.47	0.59	3.29182	1.91	2	1	2	28.5216	2	2	1	4	0	0	0	1
110229	3	329.237	0	0	60.1	1102290601	2	5.51	3.5	#NULL!	81.5	152	62	134	88	4.91	0.91	2.69636	1.8	2	1	1	26.8352	2	1	2	1	1	1	0	0
110229	3	562.148	0	0	83.1	1102290618	1	5.98	7.15	#NULL!	88.2	163.5	68.2	143.333	86	4.33	0.9	2.00091	1.92	2	1	2	25.5123	2	2	1	1	0	0	0	0
110229	3	448.259	0	0	74.8	1102290598	1	5.64	4.18	#NULL!	71.3	156	53	148	83.3333	5.09	0.89	2.82545	1.86	2	1	2	21.7784	2	2	1	2	0	0	0	0
110229	3	472.982	3	3	47.7	1102290587	2	8.82	13.79	#NULL!	87.7	146.6	57.5	132	80	5.46	1.96	3.17909	1.39	2	1	3	26.7547	2	2	1	1	0	0	0	2
110229	3	721.06	0	0	49.2	1102290639	1	5.98	#NULL!	#NULL!	103.1	168	87.9	151.333	104.667	5.95	2.97	3.11	1.49	2	1	3	31.1437	1	2	2	3	0	0	1	0
110229	3	472.982	0	0	49.2	1102290634	2	5.69	4.88	#NULL!	67.2	144.6	44.3	142.667	85.3333	5.16	1.15	2.76727	1.87	2	1	3	21.1869	2	2	1	3	0	0	0	0
110229	3	404.861	1	1	60.2	1102290945	1	6.74	#NULL!	#NULL!	95.1	165	77	122	88.6667	5.53	1.66	3.49545	1.28	2	2	2	28.2828	1	1	2	4	1	2	0	1
110229	3	406.835	0	0	55.7	1102290961	2	5.44	4.42	#NULL!	75.2	153.6	53.4	154	80	4.91	1.29	2.67364	1.65	2	2	1	22.6339	1	2	1	3	0	0	0	0
110229	3	554.398	0	0	50.2	1102290948	2	5.69	5.35	#NULL!	83.4	159.6	68.6	161.333	94	3.53	1.62	2.07364	0.72	2	1	4	26.9314	2	2	1	1	0	0	1	0
110229	3	534.159	0	0	58.1	1102290947	1	5.29	5.95	#NULL!	83.7	170.6	68.2	104	68	4.5	1.22	3.03545	0.91	2	1	2	23.4329	1	1	1	3	1	1	1	0
110229	3	554.398	0	0	51.6	1102290504	2	5.59	5.69	#NULL!	89.2	152.5	61.9	127.333	85.3333	5.08	2.19	3.04455	1.04	2	2	3	26.6165	2	2	2	1	0	0	0	0
110229	3	406.835	0	0	57.9	1102290512	2	5.89	4.64	#NULL!	77.2	162.5	62.4	134	83.3333	4.65	0.5	2.78273	1.64	2	1	2	23.6308	2	2	2	1	0	0	0	0
110229	3	562.148	0	0	82.7	1102290528	1	5.27	6.29	#NULL!	93.2	166	70.2	126	67.3333	3.93	1.24	2.52636	0.84	2	1	2	25.4754	1	2	1	1	0	0	1	0
110229	3	672.338	0	0	77.9	1102290527	2	5.92	6.52	#NULL!	92.3	139.5	36.4	145.333	76	5.24	1.41	3.43909	1.16	2	1	2	18.7048	2	2	1	1	0	0	0	0
110229	3	448.259	0	0	72	1102290530	1	5.35	6.425	#NULL!	71.7	171	54.4	94	62	4.04	0.64	2.63909	1.11	2	2	2	18.604	1	1	1	1	1	1	0	0
110229	3	480.568	0	0	71.2	1102290531	2	5.31	3.97	#NULL!	76.9	158.4	58.4	146	92	4.81	0.81	2.90182	1.54	2	2	2	23.2757	2	1	1	1	1	1	0	0
110229	3	420.273	0	0	65.5	1102290507	1	5.71	4.63	#NULL!	82.3	161	51.8	110	70	5.71	2.13	3.72182	1.02	2	1	2	19.9838	2	1	1	3	1	1	1	0
110229	3	404.861	1	1	64.2	1102290519	1	6.71	9.17	#NULL!	85.3	163	70.5	140.667	92	4.84	0.9	3.14091	1.29	2	1	3	26.5347	2	2	2	1	0	0	0	1
110229	3	370.499	2	2	67.5	1102290518	2	6.37	#NULL!	#NULL!	83.9	143	42.4	147.333	75.3333	4.98	1.62	3.21364	1.03	2	1	2	20.7345	2	2	2	1	0	0	1	2
110229	3	790.636	0	0	53.4	1102290523	1	5.19	4.38	#NULL!	72.3	168.6	59.5	101.333	71.3333	4.48	0.83	2.72273	1.38	2	2	4	20.9316	1	1	1	3	1	2	0	0
110229	3	790.636	0	0	52.3	1102290532	1	5.36	4.57	#NULL!	86.8	161	67.7	123.333	86.6667	4.62	1.41	2.53909	1.44	2	1	3	26.1178	1	1	1	3	1	2	0	0
110229	3	554.398	1	1	52.4	1102290573	2	6.29	6.53	#NULL!	84.3	161.6	63.8	148.667	102	5.2	1.94	3.08818	1.23	2	1	3	24.4308	2	1	1	4	1	1	0	1
110229	3	329.237	0	0	60.7	1102290529	2	5.47	5.86	#NULL!	81.2	157.4	62.5	132	84	4.9	1.25	3.29182	1.04	2	1	2	25.2273	2	2	2	1	0	0	0	0
110229	3	672.338	1	1	81.9	1102290520	2	6.85	8.32	#NULL!	84.9	153.5	60	176.667	76.6667	6.05	2.28	3.88364	1.13	2	1	1	25.4645	2	2	1	1	0	0	1	1
110229	3	721.06	0	0	49.3	1102290517	1	5.36	3.5	#NULL!	75.9	169.2	60	128.667	63.3333	3.36	0.53	1.65909	1.46	2	1	3	20.958	1	1	1	4	1	2	0	0
110229	3	472.982	0	0	49.2	1102290516	2	5.02	4.46	#NULL!	80.2	152.4	61	136	82.6667	5	2.65	2.84545	0.95	2	1	3	26.2639	2	2	1	3	0	0	1	0
110229	3	420.273	0	0	65.2	1102290566	1	5.64	7.64	#NULL!	96.1	163.5	74	168.667	100.667	4.2	2.05	2.28818	0.98	2	1	3	27.6819	1	1	1	4	1	2	1	0
110229	3	420.273	3	3	69.1	1102290508	1	6.07	12.39	#NULL!	66.5	160.4	45.7	123.333	62	3.69	0.51	2.08818	1.37	2	1	2	17.7626	1	2	1	3	0	0	0	2
110229	3	420.273	0	0	66.8	1102290547	1	6.04	5.93	#NULL!	76.3	160.8	58.9	102	73.3333	3.17	0.5	1.85273	1.09	2	1	2	22.7794	2	2	2	4	0	0	0	0
110229	3	480.568	0	0	70.7	1102290546	2	5.82	6.23	#NULL!	84.9	157.6	56.6	195.333	95.3333	4.76	1.27	2.78273	1.4	2	1	1	22.7879	2	2	1	4	0	0	0	0
110229	3	480.568	0	0	72.2	1102290524	2	5.45	5.87	#NULL!	62.6	149	42	134	80	5.65	0.82	3.58727	1.69	2	1	1	18.9181	2	2	2	1	0	0	0	0
110229	3	370.499	0	0	68.8	1102290551	2	5.81	5.76	#NULL!	77.5	146.3	58	142.667	82.6667	4.02	0.53	2.69909	1.08	2	1	2	27.0981	2	2	2	4	0	0	0	0
110229	3	404.861	0	0	64	1102290550	1	5.63	4.12	#NULL!	83.7	167.6	75.2	100	61.3333	3.97	0.59	2.29182	1.41	2	1	2	26.7713	2	2	2	1	0	0	0	0
110229	3	329.237	2	2	60.6	1102290611	2	11.34	#NULL!	#NULL!	87.2	162.5	63.5	178.667	96	4.75	1.3	2.88909	1.27	2	1	1	24.0473	2	2	2	4	0	0	0	2
110229	3	534.159	1	1	58.3	1102290578	1	6.22	4.75	#NULL!	101.2	170.2	85	136	90	3.83	0.98	2.41455	0.97	2	1	2	29.3427	2	1	2	4	1	1	1	1
110229	3	406.835	0	0	56.2	1102290580	2	5.365	5.295	#NULL!	92.3	163	70	123.333	88.6667	4.81	1.65	3.09	0.97	2	1	1	26.3465	2	2	2	4	0	0	1	0
110229	3	420.273	0	0	66.9	1102290554	1	5.09	5.96	#NULL!	81.4	162.5	62.4	134	71.3333	4.06	0.67	2.39545	1.36	2	1	2	23.6308	1	2	2	4	0	0	0	0
110229	3	721.06	0	0	49.9	1102290505	1	4.73	3.73	#NULL!	86.9	161	64	112	76	4.07	1.14	2.59182	0.96	2	2	2	24.6904	1	2	2	2	0	0	1	0
110229	3	554.398	1	1	52.3	1102290506	2	6.39	5.76	#NULL!	75.8	154.2	51.6	147.333	104.667	5.59	1.94	3.67818	1.03	2	2	4	21.7011	2	2	2	2	0	0	1	1
110229	3	448.259	3	3	74.1	1102290515	1	11.4	20.51	#NULL!	87.2	166.4	67	142.667	86.6667	6.25	2.77	3.83091	1.16	2	1	2	24.1974	2	1	2	1	1	2	1	2
110229	3	370.499	3	3	67.1	1102290514	2	7.47	4.78	#NULL!	84.2	151.6	56	198.667	98.6667	4.76	1.51	2.80364	1.27	2	1	2	24.3663	2	2	2	3	0	0	0	2
110229	3	790.636	1	1	51.7	1102290569	1	6.52	4.02	#NULL!	89.5	170.8	71.4	136	84.6667	5.43	1.46	3.16636	1.6	2	2	4	24.475	1	1	2	3	1	1	0	1
110229	3	721.06	0	0	49.9	1102290540	1	5.605	4.605	#NULL!	76.6	170.5	67.6	124	76	5.52	0.62	3.46818	1.77	2	2	3	23.254	2	1	1	3	1	1	0	0
110229	3	472.982	0	0	48	1102290542	2	5.52	4.27	#NULL!	77.9	157	63.4	122	74	5.87	1.01	3.87091	1.54	2	2	4	25.7211	2	2	1	2	0	0	0	0
110229	3	721.06	0	0	48	1102290559	1	5.4	3.96	#NULL!	85.4	164.2	62.3	115.333	83.3333	5.03	3.92	1.88818	1.36	2	1	3	23.1069	1	1	1	4	1	2	1	0
110229	3	472.982	0	0	48.2	1102290560	2	4.71	7.34	#NULL!	80.5	149.5	54.2	182.667	102	9.18	4.36	5.31818	1.88	2	1	3	24.2503	2	2	2	1	0	0	1	0
110229	3	420.273	0	0	69.1	1102290583	1	5.26	7.22	#NULL!	63.9	156	44.6	122.667	72.6667	4.08	0.7	2.14182	1.62	2	1	3	18.3268	2	1	1	3	1	2	0	0
110229	3	370.499	0	0	67	1102290582	2	6.06	7.5	#NULL!	84.2	141.6	43.4	120.667	72.6667	5.88	4.06	2.95455	1.08	2	1	1	21.6453	2	1	2	3	1	1	1	0
110229	3	790.636	0	0	52.4	1102290536	1	5.57	5.99	#NULL!	80.1	148.4	60.5	149.333	82	4.94	1.99	2.74545	1.29	2	1	4	27.4718	1	1	1	4	1	1	0	0
110229	3	472.982	0	0	49.4	1102290537	2	5.46	5.07	#NULL!	83.8	162.4	67.7	136.667	82.6667	3.95	0.5	2.11273	1.61	2	1	3	25.6695	2	2	1	4	0	0	0	0
110229	3	554.398	3	3	52.8	1102290561	2	7	5.64	#NULL!	76.3	166.7	51	138.667	84.6667	4.69	1.01	2.93091	1.3	2	1	4	18.3527	2	2	1	4	0	0	0	2
110229	3	534.159	0	0	57.5	1102290567	1	4.95	#NULL!	#NULL!	93.5	162.2	77.4	122	83.3333	4.26	2.5	2.29364	0.83	2	1	2	29.4198	2	2	2	3	0	0	1	0
110229	3	406.835	0	0	55.9	1102290584	2	5.65	6.06	#NULL!	77.6	152.5	54.1	141.333	100	5.28	1.48	3.43727	1.17	2	1	2	23.2626	2	2	2	1	0	0	0	0
110229	3	472.982	1	1	49.7	1102290501	2	6.335	6.195	#NULL!	88.3	154.4	71.4	136.667	88	4.21	1.69	2.29182	1.15	2	1	4	29.9505	2	2	2	4	0	0	0	1
110229	3	721.06	1	1	46.7	1102290571	1	6.33	4.13	#NULL!	78.5	164.7	55.8	114	71.3333	5.85	1.11	3.83545	1.51	2	1	2	20.5706	1	1	2	4	1	1	0	1
110229	3	472.982	0	0	48.2	1102290563	2	5.32	5.11	#NULL!	76.4	155.4	61	106.667	74	5.07	1.98	2.94	1.23	2	1	3	25.2597	2	2	2	1	0	0	0	0
110229	3	329.237	2	2	60.9	1102290564	2	6.92	#NULL!	#NULL!	96.3	156.8	77.9	142	92	7.11	1.62	5.03364	1.34	2	1	2	31.6844	2	2	1	4	0	0	1	2
110229	3	721.06	3	3	47.6	1102290521	1	10.81	#NULL!	#NULL!	92.3	177	80	130	84	6.98	4	3.51182	1.65	2	2	3	25.5354	1	1	2	2	1	2	1	2
110229	3	472.982	0	0	48.1	1102290503	2	5.65	5.25	#NULL!	69.6	155	54	121.333	87.3333	4.24	0.94	2.54273	1.27	2	1	1	22.4766	2	2	2	4	0	0	0	0
110229	3	420.273	3	3	67.3	1102290510	1	9.63	#NULL!	#NULL!	83.6	174.6	65.4	121.333	78	3.39	0.65	2.03455	1.06	2	1	2	21.4531	2	2	1	3	0	0	0	2
110229	3	370.499	2	2	65	1102290511	2	6.37	#NULL!	#NULL!	89.4	161.7	69.1	122	78.6667	5	1.22	2.82545	1.62	2	1	1	26.4276	2	2	1	1	0	0	0	2
110229	3	554.398	1	1	54.4	1102290525	2	6.13	4.46	#NULL!	66.6	150.5	44.3	101.333	68.6667	4.86	1.1	2.97	1.39	2	1	1	19.5583	2	2	1	2	0	0	0	1
110229	3	562.148	0	0	78.9	1102290568	1	5.03	#NULL!	#NULL!	62.7	156.7	45	109.333	70.6667	3.89	0.56	2.29545	1.34	2	1	2	18.3263	2	1	1	1	1	1	0	0
110229	3	672.338	1	1	75.4	1102290574	2	6.8	#NULL!	#NULL!	93.3	148.6	66.8	163.333	75.3333	4.38	1.83	2.54818	1	2	1	2	30.2509	2	2	1	1	0	0	1	1
110229	3	721.06	0	0	49.3	1102290581	1	5.64	#NULL!	#NULL!	70.7	154	53.7	128.667	80.6667	4.43	1.33	2.34545	1.48	2	1	2	22.6429	1	1	1	4	1	1	0	0
110229	3	534.159	0	0	57.9	1102290612	1	5.26	4.6	#NULL!	74.3	165.5	60	151.333	78.6667	5.94	1.03	3.74182	1.73	2	2	2	21.9056	2	1	1	3	1	1	0	0
110229	3	554.398	1	1	52.5	1102290552	2	6.5	7.89	#NULL!	100.3	151.6	83.3	126	86	5.34	2.07	3.27909	1.12	2	2	4	36.2449	2	2	1	4	0	0	0	1
110229	3	404.861	2	2	64.4	1102290556	1	6.61	#NULL!	#NULL!	89.9	162	69	140.667	78.6667	4.23	0.41	2.53364	1.51	2	1	1	26.2917	2	2	1	3	0	0	0	2
110229	3	554.398	3	3	54.3	1102290562	2	7.09	8.24	#NULL!	91.2	158.5	70.8	122.667	76	6.37	1.05	4.45273	1.44	2	1	1	28.1822	2	2	1	3	0	0	1	2
110229	3	406.835	3	3	57.2	1102290596	2	10.39	#NULL!	#NULL!	95.5	146.2	73.4	141.333	98	6.39	1.14	4.28182	1.59	2	1	2	34.3401	2	2	1	4	0	0	1	2
110229	3	534.159	1	1	59.1	1102290545	1	6.41	9.12	#NULL!	82.6	171.6	64.5	120	80	5.85	0.5	3.47273	2.15	2	1	2	21.9041	2	1	2	1	1	1	0	1
110229	3	406.835	3	3	57.7	1102290544	2	8.49	#NULL!	#NULL!	99.3	159	72.2	122	81.3333	4.02	3.57	1.67727	0.72	2	1	2	28.559	2	2	1	2	0	0	1	2
110229	3	382.509	0	0	73.7	1102290728	1	4.88	5.89	#NULL!	70.4	162	51.4	153.333	80	5.09	0.65	3.30455	1.49	2	1	2	19.5854	1	1	1	4	1	1	0	0
110229	3	280.945	2	2	64.6	1102290727	2	5.9	7.18	#NULL!	78.6	157	57	181.333	83.3333	3.98	1.13	2.08636	1.38	2	1	2	23.1247	2	2	1	2	0	0	0	2
110229	3	674.666	0	0	50.4	1102290766	1	6.09	5.08	#NULL!	71.9	175.5	54	116.667	82	4.88	0.8	2.08636	2.43	2	1	3	17.5323	1	2	1	2	0	0	0	0
110229	3	473.079	2	2	50.7	1102290737	2	8.28	#NULL!	#NULL!	83.2	164.8	68.9	130	83.3333	4.69	1.58	2.71182	1.26	2	1	3	25.3691	2	2	1	4	0	0	0	2
110229	3	455.808	2	2	57.6	1102290755	1	6.12	4.42	#NULL!	84.2	169	68.5	138	74.6667	5.46	1.74	3.31909	1.35	2	1	2	23.9838	2	2	1	2	0	0	0	2
110229	3	347.161	3	3	56.6	1102290756	2	7.32	#NULL!	#NULL!	87.9	160	64.4	177.333	90	4	2.89	1.52636	1.16	2	1	1	25.1562	2	2	1	3	0	0	1	2
110229	3	455.808	1	1	57.2	1102290722	1	5.95	7.96	#NULL!	94.1	165.5	76.7	136.667	83.3333	4.22	0.79	2.59091	1.27	2	1	3	28.0027	2	2	1	2	0	0	0	1
110229	3	347.161	0	0	58.2	1102290723	2	5.53	5.08	#NULL!	90.5	157.2	71.4	154.667	95.3333	4.97	0.86	3.10909	1.47	2	1	3	28.893	2	2	1	4	0	0	0	0
110229	3	345.476	0	0	64.2	1102290772	1	4.66	5.88	#NULL!	85.7	172	73.2	144	88	5.45	0.47	3.75636	1.48	2	1	2	24.7431	1	2	1	4	0	0	0	0
110229	3	347.161	2	2	58.6	1102290771	2	8.97	#NULL!	#NULL!	109	152.3	72.8	152.667	94	4.72	1.14	2.82182	1.38	2	1	2	31.3857	2	2	2	4	0	0	0	2
110229	3	382.509	1	1	73.9	1102290729	1	6.25	5.7	#NULL!	81	162	57.5	144.667	77.3333	4.3	1.85	2.26909	1.19	2	1	2	21.9098	1	2	2	4	0	0	0	1
110229	3	316.154	1	1	66.8	1102290730	2	6.55	10.075	#NULL!	79.6	147	57.7	122.667	82	4.01	0.86	1.92909	1.69	2	1	2	26.7018	2	2	2	1	0	0	0	1
110229	3	479.692	0	0	77.4	1102290731	1	5.37	4.29	#NULL!	78.2	161	58.2	144.667	78.6667	4.2	0.98	2.34455	1.41	2	1	1	22.4528	1	2	2	1	0	0	0	0
110229	3	403.605	1	1	46.2	1102290751	2	6.23	10	#NULL!	90.3	150.2	67.9	131.333	98.6667	4.94	2.74	2.13455	1.56	2	2	3	30.0975	2	1	1	2	1	1	1	1
110229	3	473.079	0	0	53.5	1102290697	2	5.55	5.68	#NULL!	85.6	157	65.7	156	95.3333	5.53	1.75	3.27455	1.46	2	2	3	26.6542	2	2	1	4	0	0	0	0
110229	3	347.161	1	1	58.3	1102290757	2	6.82	5.92	#NULL!	91.4	156	72.2	154	85.3333	5.16	2.8	2.53727	1.35	2	2	2	29.668	2	1	1	4	1	1	1	1
110229	3	382.509	0	0	70.1	1102290736	1	5.51	4.13	#NULL!	66.3	170.7	53.3	112	66.6667	5.57	0.64	2.82909	2.45	2	1	2	18.292	2	2	1	1	0	0	0	0
110229	3	280.945	3	3	62.1	1102290735	2	8.47	14.26	#NULL!	96.4	152.5	65.5	128.667	78.6667	6.03	2.56	2.79636	2.07	2	1	2	28.1645	2	1	1	1	1	2	1	2
110229	3	615.295	1	1	45.1	1102290773	1	6.77	#NULL!	#NULL!	76.1	178.4	66.7	116.667	86	4.1	0.74	2.01364	1.75	2	1	3	20.9573	2	1	1	2	1	1	0	1
110229	3	455.808	0	0	56.9	1102290724	1	5.52	#NULL!	#NULL!	67.5	164.5	52.7	90	61.3333	3.8	0.67	0.955455	2.54	2	1	3	19.4751	2	1	2	4	1	1	0	0
110229	3	473.079	0	0	54.5	1102290725	2	5.41	5.29	#NULL!	77.5	164.5	59.2	122	82.6667	4.17	1.16	2.22273	1.42	2	1	1	21.8771	2	2	1	2	0	0	0	0
110229	3	473.079	1	1	52.4	1102290745	2	6.58	6.43	#NULL!	81.5	154	59.5	133.333	86	5.19	2.61	2.70364	1.3	2	3	4	25.0885	2	1	2	2	1	1	1	1
110229	3	410.078	2	2	70.3	1102290752	2	7.03	#NULL!	#NULL!	80.4	147	54.9	171.333	92.6667	3.61	2.9	1.05182	1.24	2	1	2	25.4061	2	2	1	2	0	0	1	2
[truncated: 67,975 more rows]
